# Supplementary material for: ﻿Embioptera (Insecta) from Brazil: New species and a taxonomic update
Source: Zookeys. 2022 Mar 10;1088:129–71. doi: 10.3897/zookeys.1088.72910 (PMC8930931; doi:10.3897/zookeys.1088.72910)
Supplement: XML Treatment for Chelicerca [file zookeys.1088.72910-treatment1.xml]

<!DOCTYPE tp:taxon-treatment
  PUBLIC "-//TaxonX//DTD Taxonomic Treatment Publishing DTD v0 20100105//EN" "tax-treatment-NSO.dtd">
<tp:taxon-treatment xmlns:tp="http://www.plazi.org/taxpub"><tp:treatment-meta><kwd-group><label>Taxon classification</label><kwd>
                <named-content content-type="kingdom">Animalia</named-content>
              </kwd><kwd>
                <named-content content-type="order">Embioptera</named-content>
              </kwd><kwd>
                <named-content content-type="family">Anisembiidae</named-content>
              </kwd></kwd-group><mixed-citation publication-type="journal"><person-group><name><surname>Szumik</surname><given-names>Claudia</given-names></name><name><surname>Pereyra</surname><given-names>Verónica</given-names></name><name><surname>Szumik</surname><given-names>Victoria E. Goloboff</given-names></name><name><surname>Costa-Pinto</surname><given-names>Paula Jéssica</given-names></name><name><surname>Juárez</surname><given-names>María Laura</given-names></name></person-group><article-title>﻿<tp:taxon-name><tp:taxon-name-part taxon-name-part-type="order">Embioptera</tp:taxon-name-part></tp:taxon-name> (<tp:taxon-name><tp:taxon-name-part taxon-name-part-type="class">Insecta</tp:taxon-name-part></tp:taxon-name>) from Brazil: New species and a taxonomic update</article-title><source>Zookeys</source><day>10</day><month>03</month><year>2022</year><volume>1088</volume><fpage>129</fpage><lpage>171</lpage><pub-id pub-id-type="doi">10.3897/zookeys.1088.72910</pub-id></mixed-citation></tp:treatment-meta><tp:nomenclature><label>﻿Genus</label><tp:taxon-name>
              <object-id xmlns:xlink="http://www.w3.org/1999/xlink" content-type="arpha" xlink:type="simple">184F2859-257C-568A-8956-C9DE852F455C</object-id>
              <tp:taxon-name-part taxon-name-part-type="genus" reg="Chelicerca">Chelicerca</tp:taxon-name-part>
            </tp:taxon-name><tp:taxon-authority>Ross, 1940</tp:taxon-authority><tp:nomenclature-citation-list><tp:nomenclature-citation><tp:taxon-name><tp:taxon-name-part taxon-name-part-type="genus" reg="Anisembia">Anisembia</tp:taxon-name-part> (<tp:taxon-name-part taxon-name-part-type="subgenus" reg="Chelicerca">Chelicerca</tp:taxon-name-part>)</tp:taxon-name><comment>Ross, 1940: 656, as subgenus of <tp:taxon-name><tp:taxon-name-part taxon-name-part-type="genus" reg="Anisembia">Anisembia</tp:taxon-name-part></tp:taxon-name> Krauss, type species <tp:taxon-name><tp:taxon-name-part taxon-name-part-type="genus" reg="Anisembia">Anisembia</tp:taxon-name-part> (<tp:taxon-name-part taxon-name-part-type="subgenus" reg="Chelicerca">Chelicerca</tp:taxon-name-part>) <tp:taxon-name-part taxon-name-part-type="species" reg="davisi">davisi</tp:taxon-name-part></tp:taxon-name> Ross by original designation.</comment></tp:nomenclature-citation><tp:nomenclature-citation><tp:taxon-name>
                  <tp:taxon-name-part taxon-name-part-type="genus" reg="Chelicerca">Chelicerca</tp:taxon-name-part>
                </tp:taxon-name><comment>Ross, 1944: 448; <xref ref-type="bibr" rid="B44">Szumik 1996</xref>: 51–52, redelimitation of genus and cladistic analysis/phylogeny; <xref ref-type="bibr" rid="B40">Ross 2003</xref>: 67, redescription; <xref ref-type="bibr" rid="B52">Szumik et al. 2008</xref>: 999–1001, redelimitation of genus and cladistic analysis-phylogeny; <xref ref-type="bibr" rid="B23">Miller 2009</xref>: 7, catalog; <xref ref-type="bibr" rid="B54">Szumik et al. 2019</xref>: 9, tympanal hearing, silk ejectors, leg chaetotaxy, phylogeny.</comment></tp:nomenclature-citation><tp:nomenclature-citation><tp:taxon-name><tp:taxon-name-part taxon-name-part-type="genus" reg="Chelicerca">Chelicerca</tp:taxon-name-part> (<tp:taxon-name-part taxon-name-part-type="subgenus" reg="Protrochelicerca">Protrochelicerca</tp:taxon-name-part>)</tp:taxon-name><comment>Ross, 1944: 449, type species <tp:taxon-name><tp:taxon-name-part taxon-name-part-type="genus" reg="Chelicerca">Chelicerca</tp:taxon-name-part><tp:taxon-name-part taxon-name-part-type="species" reg="dampfi">dampfi</tp:taxon-name-part></tp:taxon-name><xref ref-type="bibr" rid="B37">Ross; 1984b</xref>: 30, as synonym of <tp:taxon-name><tp:taxon-name-part taxon-name-part-type="genus" reg="Chelicerca">Chelicerca</tp:taxon-name-part></tp:taxon-name> Ross.</comment></tp:nomenclature-citation><tp:nomenclature-citation><tp:taxon-name><tp:taxon-name-part taxon-name-part-type="genus" reg="Anisembia">Anisembia</tp:taxon-name-part> (<tp:taxon-name-part taxon-name-part-type="subgenus" reg="Dactylocerca">Dactylocerca</tp:taxon-name-part>)</tp:taxon-name><comment>Ross, 1940: 659, as subgenus of <tp:taxon-name><tp:taxon-name-part taxon-name-part-type="genus" reg="Anisembia">Anisembia</tp:taxon-name-part></tp:taxon-name> Krauss, type species <tp:taxon-name><tp:taxon-name-part taxon-name-part-type="genus" reg="Anisembia">Anisembia</tp:taxon-name-part> (<tp:taxon-name-part taxon-name-part-type="subgenus" reg="Dactylocerca">Dactylocerca</tp:taxon-name-part>) <tp:taxon-name-part taxon-name-part-type="species" reg="rubra">rubra</tp:taxon-name-part></tp:taxon-name> Ross by original designation; 1944: 454, as subgenus of <tp:taxon-name><tp:taxon-name-part taxon-name-part-type="genus" reg="Chelicerca">Chelicerca</tp:taxon-name-part></tp:taxon-name>.</comment></tp:nomenclature-citation><tp:nomenclature-citation><tp:taxon-name>
                  <tp:taxon-name-part taxon-name-part-type="genus" reg="Dactylocerca">Dactylocerca</tp:taxon-name-part>
                </tp:taxon-name><comment>1984a: 85, genus status; 1984b: 37, diagnosis; <xref ref-type="bibr" rid="B44">Szumik 1996</xref>: 51–54, as junior synonym of <tp:taxon-name><tp:taxon-name-part taxon-name-part-type="genus" reg="Chelicerca">Chelicerca</tp:taxon-name-part></tp:taxon-name> Ross; <xref ref-type="bibr" rid="B40">Ross 2003</xref>: 78, diagnosis, composition; <xref ref-type="bibr" rid="B52">Szumik et al. 2008</xref>: 999, as probable junior synonym of <tp:taxon-name><tp:taxon-name-part taxon-name-part-type="genus" reg="Chelicerca">Chelicerca</tp:taxon-name-part></tp:taxon-name> Ross; confirmed junior synonym of <tp:taxon-name><tp:taxon-name-part taxon-name-part-type="genus" reg="Chelicerca">Chelicerca</tp:taxon-name-part></tp:taxon-name> Ross.</comment></tp:nomenclature-citation><tp:nomenclature-citation><tp:taxon-name>
                  <tp:taxon-name-part taxon-name-part-type="genus" reg="Schizembia">Schizembia</tp:taxon-name-part>
                </tp:taxon-name><comment>Ross, 1944: 440, type species <tp:taxon-name><tp:taxon-name-part taxon-name-part-type="genus" reg="Schizembia">Schizembia</tp:taxon-name-part><tp:taxon-name-part taxon-name-part-type="species" reg="grandis">grandis</tp:taxon-name-part></tp:taxon-name><xref ref-type="bibr" rid="B36">Ross; 1984a</xref>: 30, as junior synonym of <tp:taxon-name><tp:taxon-name-part taxon-name-part-type="genus" reg="Chelicerca">Chelicerca</tp:taxon-name-part></tp:taxon-name><xref ref-type="bibr" rid="B40">Ross; 2003</xref>: 59, changed status; <xref ref-type="bibr" rid="B52">Szumik et al. 2008</xref>: 999–1001, as probable junior synonym of <tp:taxon-name><tp:taxon-name-part taxon-name-part-type="genus" reg="Chelicerca">Chelicerca</tp:taxon-name-part></tp:taxon-name> Ross; <bold>new junior synonym of <tp:taxon-name><tp:taxon-name-part taxon-name-part-type="genus" reg="Chelicerca">Chelicerca</tp:taxon-name-part></tp:taxon-name> Ross</bold>.</comment></tp:nomenclature-citation><tp:nomenclature-citation><tp:taxon-name>
                  <tp:taxon-name-part taxon-name-part-type="genus" reg="Pelorembia">Pelorembia</tp:taxon-name-part>
                </tp:taxon-name><comment>Ross, 1984a: 41, type species <tp:taxon-name><tp:taxon-name-part taxon-name-part-type="genus" reg="Pelorembia">Pelorembia</tp:taxon-name-part><tp:taxon-name-part taxon-name-part-type="species" reg="tumidiceps">tumidiceps</tp:taxon-name-part></tp:taxon-name> Ross; <xref ref-type="bibr" rid="B44">Szumik 1996</xref>: 51–54, as junior synonym of <tp:taxon-name><tp:taxon-name-part taxon-name-part-type="genus" reg="Chelicerca">Chelicerca</tp:taxon-name-part></tp:taxon-name> Ross; <xref ref-type="bibr" rid="B40">Ross 2003</xref>: 89, diagnosis; <xref ref-type="bibr" rid="B52">Szumik et al. 2008</xref>: 999, as probable junior synonym of <tp:taxon-name><tp:taxon-name-part taxon-name-part-type="genus" reg="Chelicerca">Chelicerca</tp:taxon-name-part></tp:taxon-name> Ross; confirmed junior synonym of <tp:taxon-name><tp:taxon-name-part taxon-name-part-type="genus" reg="Chelicerca">Chelicerca</tp:taxon-name-part></tp:taxon-name> Ross.</comment></tp:nomenclature-citation><tp:nomenclature-citation><tp:taxon-name>
                  <tp:taxon-name-part taxon-name-part-type="genus" reg="Cryptembia">Cryptembia</tp:taxon-name-part>
                </tp:taxon-name><comment>Ross, 2003: 49, type species <tp:taxon-name><tp:taxon-name-part taxon-name-part-type="genus" reg="Cryptembia">Cryptembia</tp:taxon-name-part><tp:taxon-name-part taxon-name-part-type="species" reg="amazonica">amazonica</tp:taxon-name-part></tp:taxon-name> Ross; <xref ref-type="bibr" rid="B52">Szumik et al. 2008</xref>: 999–1001, as probable junior synonym of <tp:taxon-name><tp:taxon-name-part taxon-name-part-type="genus" reg="Chelicerca">Chelicerca</tp:taxon-name-part></tp:taxon-name> Ross; <bold>new junior synonym of <tp:taxon-name><tp:taxon-name-part taxon-name-part-type="genus" reg="Chelicerca">Chelicerca</tp:taxon-name-part></tp:taxon-name> Ross</bold>.</comment></tp:nomenclature-citation></tp:nomenclature-citation-list></tp:nomenclature><tp:treatment-sec sec-type="diagnosis" id="SECID0EIWAE"><title>Diagnosis.</title><p><abbrev xmlns:xlink="http://www.w3.org/1999/xlink" xlink:title="tenth tergite" id="ABBRID0EOWAE" xlink:type="simple">10T</abbrev> with completely separate hemitergites, <abbrev xmlns:xlink="http://www.w3.org/1999/xlink" xlink:title="caudal process of the 10L" id="ABBRID0ESWAE" xlink:type="simple">10Lp1</abbrev> and <abbrev xmlns:xlink="http://www.w3.org/1999/xlink" xlink:title="caudal process of the 10R" id="ABBRID0EWWAE" xlink:type="simple">10Rp1</abbrev> usually with discoidal form ending with a spine. H globose, <abbrev xmlns:xlink="http://www.w3.org/1999/xlink" xlink:title="process of H" id="ABBRID0E1WAE" xlink:type="simple">Hp</abbrev> elongate, ending with a complex apical margin, in some cases ending in a spine-shaped lobe, in other cases ending truncated or in two small lobes; <abbrev xmlns:xlink="http://www.w3.org/1999/xlink" xlink:title="right paraproct" id="ABBRID0E5WAE" xlink:type="simple">Rpp</abbrev> totally fused to <abbrev xmlns:xlink="http://www.w3.org/1999/xlink" xlink:title="process of H" id="ABBRID0ECXAE" xlink:type="simple">Hp</abbrev> and almost inconspicuous.</p></tp:treatment-sec><tp:treatment-sec sec-type="distribution" id="SECID0EGXAE"><title>Composition and distribution.</title><p>According to <xref ref-type="bibr" rid="B44">Szumik (1996)</xref>, <xref ref-type="bibr" rid="B52">Szumik et al. (2008)</xref>, and the last cladistical analysis of the Order (<xref ref-type="bibr" rid="B54">Szumik et al. 2019</xref>), the genera <italic><tp:taxon-name><tp:taxon-name-part taxon-name-part-type="genus" reg="Pelorembia">Pelorembia</tp:taxon-name-part></tp:taxon-name></italic>, <italic><tp:taxon-name><tp:taxon-name-part taxon-name-part-type="genus" reg="Dactylocerca">Dactylocerca</tp:taxon-name-part></tp:taxon-name></italic>, <italic><tp:taxon-name><tp:taxon-name-part taxon-name-part-type="genus" reg="Schizembia">Schizembia</tp:taxon-name-part></tp:taxon-name></italic>, and <italic><tp:taxon-name><tp:taxon-name-part taxon-name-part-type="genus" reg="Cryptembia">Cryptembia</tp:taxon-name-part></tp:taxon-name></italic> were previously treated as probable junior synonym of <italic><tp:taxon-name><tp:taxon-name-part taxon-name-part-type="genus" reg="Chelicerca">Chelicerca</tp:taxon-name-part></tp:taxon-name></italic> and here these synonymies are confirmed (see below for relationships). Thus, the genus <italic><tp:taxon-name><tp:taxon-name-part taxon-name-part-type="genus" reg="Chelicerca">Chelicerca</tp:taxon-name-part></tp:taxon-name></italic> contains 76 species distributed from the southern United States to Argentina (<xref ref-type="bibr" rid="B47">Szumik 1998b</xref>, <xref ref-type="bibr" rid="B48">2001</xref>; <xref ref-type="bibr" rid="B40">Ross 2003</xref>). In Brazil six species described by <xref ref-type="bibr" rid="B40">Ross (2003)</xref> occur and one new species described below. Four of the species described by <xref ref-type="bibr" rid="B40">Ross (2003)</xref> were originally described in <italic><tp:taxon-name><tp:taxon-name-part taxon-name-part-type="genus" reg="Cryptembia">Cryptembia</tp:taxon-name-part></tp:taxon-name></italic>, here designated a new junior synonym of <italic><tp:taxon-name><tp:taxon-name-part taxon-name-part-type="genus" reg="Chelicerca">Chelicerca</tp:taxon-name-part></tp:taxon-name></italic>.</p><p>Herein we only list the seven species of <italic><tp:taxon-name><tp:taxon-name-part taxon-name-part-type="genus" reg="Chelicerca">Chelicerca</tp:taxon-name-part></tp:taxon-name></italic> present in Brazil: <italic><tp:taxon-name><tp:taxon-name-part taxon-name-part-type="genus" reg="Chelicerca">Chelicerca</tp:taxon-name-part><tp:taxon-name-part taxon-name-part-type="species" reg="achilata">achilata</tp:taxon-name-part></tp:taxon-name></italic> sp. nov., see below; <italic><tp:taxon-name><tp:taxon-name-part taxon-name-part-type="genus" reg="Chelicerca">Chelicerca</tp:taxon-name-part><tp:taxon-name-part taxon-name-part-type="species" reg="amazonica">amazonica</tp:taxon-name-part></tp:taxon-name></italic> (Ross, 2003) comb. nov.; <italic><tp:taxon-name><tp:taxon-name-part taxon-name-part-type="genus" reg="Chelicerca">Chelicerca</tp:taxon-name-part><tp:taxon-name-part taxon-name-part-type="species" reg="manauara">manauara</tp:taxon-name-part></tp:taxon-name></italic> (Ross, 2003) comb. nov.; <italic><tp:taxon-name><tp:taxon-name-part taxon-name-part-type="genus" reg="Chelicerca">Chelicerca</tp:taxon-name-part><tp:taxon-name-part taxon-name-part-type="species" reg="paraense">paraense</tp:taxon-name-part></tp:taxon-name></italic> (Ross, 2003) comb. nov.; <italic><tp:taxon-name><tp:taxon-name-part taxon-name-part-type="genus" reg="Chelicerca">Chelicerca</tp:taxon-name-part><tp:taxon-name-part taxon-name-part-type="species" reg="rioensis">rioensis</tp:taxon-name-part></tp:taxon-name></italic> Ross, 2003; <italic><tp:taxon-name><tp:taxon-name-part taxon-name-part-type="genus" reg="Chelicerca">Chelicerca</tp:taxon-name-part><tp:taxon-name-part taxon-name-part-type="species" reg="rondonia">rondonia</tp:taxon-name-part></tp:taxon-name></italic> (Ross, 2003); <italic><tp:taxon-name><tp:taxon-name-part taxon-name-part-type="genus" reg="Chelicerca">Chelicerca</tp:taxon-name-part><tp:taxon-name-part taxon-name-part-type="species" reg="rossi">rossi</tp:taxon-name-part></tp:taxon-name></italic> nom. nov. because <italic><tp:taxon-name><tp:taxon-name-part taxon-name-part-type="genus" reg="Chelicerca">Chelicerca</tp:taxon-name-part><tp:taxon-name-part taxon-name-part-type="species" reg="rondonia">rondonia</tp:taxon-name-part></tp:taxon-name></italic> Ross, 2003 is a junior primary homonym of <italic><tp:taxon-name><tp:taxon-name-part taxon-name-part-type="genus" reg="Cryptembia">Cryptembia</tp:taxon-name-part><tp:taxon-name-part taxon-name-part-type="species" reg="rondonia">rondonia</tp:taxon-name-part></tp:taxon-name></italic> Ross, 2003 and is transferred to <italic><tp:taxon-name><tp:taxon-name-part taxon-name-part-type="genus" reg="Chelicerca">Chelicerca</tp:taxon-name-part></tp:taxon-name></italic> (see Catalog). New locality records for <italic><tp:taxon-name><tp:taxon-name-part taxon-name-part-type="genus" reg="Chelicerca">C.</tp:taxon-name-part><tp:taxon-name-part taxon-name-part-type="species" reg="manaurara">manaurara</tp:taxon-name-part></tp:taxon-name></italic> are added for two states of Brazil (see Catalog).</p></tp:treatment-sec><tp:treatment-sec sec-type="distribution" id="SECID0EC5AE"><title>Distribution.</title><p>America.</p></tp:treatment-sec><tp:treatment-sec sec-type="Relationships" id="SECID0EH5AE"><title>Relationships.</title><p><italic><tp:taxon-name><tp:taxon-name-part taxon-name-part-type="genus" reg="Chelicerca">Chelicerca</tp:taxon-name-part></tp:taxon-name></italic> appeared as a paraphyletic group in all the phylogenetic analyses performed for the Order <tp:taxon-name><tp:taxon-name-part taxon-name-part-type="order">Embioptera</tp:taxon-name-part></tp:taxon-name> (<xref ref-type="bibr" rid="B44">Szumik 1996</xref>; <xref ref-type="bibr" rid="B52">Szumik et al. 2008</xref>, <xref ref-type="bibr" rid="B54">2019</xref>; <xref ref-type="bibr" rid="B24">Miller et al. 2012</xref>). <italic><tp:taxon-name><tp:taxon-name-part taxon-name-part-type="genus" reg="Pelorembia">Pelorembia</tp:taxon-name-part></tp:taxon-name></italic> and <italic><tp:taxon-name><tp:taxon-name-part taxon-name-part-type="genus" reg="Dactylocerca">Dactylocerca</tp:taxon-name-part></tp:taxon-name></italic> appeared included in the <italic><tp:taxon-name><tp:taxon-name-part taxon-name-part-type="genus" reg="Chelicerca">Chelicerca</tp:taxon-name-part></tp:taxon-name></italic> clade and therefore were proposed as junior synonyms of <italic><tp:taxon-name><tp:taxon-name-part taxon-name-part-type="genus" reg="Chelicerca">Chelicerca</tp:taxon-name-part></tp:taxon-name></italic> by <xref ref-type="bibr" rid="B44">Szumik (1996)</xref>. Subsequently, and by including new taxa and characters, <xref ref-type="bibr" rid="B52">Szumik et al. (2008)</xref> found a similar resolution for the three genera plus the inclusion of two other genera, <italic><tp:taxon-name><tp:taxon-name-part taxon-name-part-type="genus" reg="Schizembia">Schizembia</tp:taxon-name-part></tp:taxon-name></italic> and <italic><tp:taxon-name><tp:taxon-name-part taxon-name-part-type="genus" reg="Cryptembia">Cryptembia</tp:taxon-name-part></tp:taxon-name></italic>, the five forming a monophyletic group, highly supported by some synapomorphies and almost no homoplasy. In the study of <xref ref-type="bibr" rid="B24">Miller et al. (2012)</xref>, the three analyzed species of <italic><tp:taxon-name><tp:taxon-name-part taxon-name-part-type="genus" reg="Chelicerca">Chelicerca</tp:taxon-name-part></tp:taxon-name></italic> appeared also closely related to <italic><tp:taxon-name><tp:taxon-name-part taxon-name-part-type="genus" reg="Cryptembia">Cryptembia</tp:taxon-name-part></tp:taxon-name></italic> and <italic><tp:taxon-name><tp:taxon-name-part taxon-name-part-type="genus" reg="Dactylocerca">Dactylocerca</tp:taxon-name-part></tp:taxon-name></italic>. As the genera <italic><tp:taxon-name><tp:taxon-name-part taxon-name-part-type="genus" reg="Schizembia">Schizembia</tp:taxon-name-part></tp:taxon-name></italic> and <italic><tp:taxon-name><tp:taxon-name-part taxon-name-part-type="genus" reg="Cryptembia">Cryptembia</tp:taxon-name-part></tp:taxon-name></italic>, in addition to <italic><tp:taxon-name><tp:taxon-name-part taxon-name-part-type="genus" reg="Pelorembia">Pelorembia</tp:taxon-name-part></tp:taxon-name></italic> and <italic><tp:taxon-name><tp:taxon-name-part taxon-name-part-type="genus" reg="Dactylocerca">Dactylocerca</tp:taxon-name-part></tp:taxon-name></italic>, appeared as non-monophyletic and their species as members of <italic><tp:taxon-name><tp:taxon-name-part taxon-name-part-type="genus" reg="Chelicerca">Chelicerca</tp:taxon-name-part></tp:taxon-name></italic> (<xref ref-type="bibr" rid="B54">Szumik et al. 2019</xref>), these four genera are being confirmed and proposed as synonymous juniors of <italic><tp:taxon-name><tp:taxon-name-part taxon-name-part-type="genus" reg="Chelicerca">Chelicerca</tp:taxon-name-part></tp:taxon-name></italic> in this work.</p></tp:treatment-sec><ref-list><ref id="B44"><mixed-citation xmlns:xlink="http://www.w3.org/1999/xlink" xlink:type="simple"><person-group><name name-style="western"><surname>Szumik</surname><given-names>C</given-names></name></person-group> (<year>1996</year>) <article-title>The higher classification of the order <tp:taxon-name><tp:taxon-name-part taxon-name-part-type="order">Embioptera</tp:taxon-name-part></tp:taxon-name>: a cladistic analysis.</article-title><source>Cladistics</source><volume>12</volume>: <fpage>41</fpage>–<lpage>64</lpage>. <ext-link xlink:href="10.1111/j.1096-0031.1996.tb00192.x" ext-link-type="doi" xlink:type="simple">https://doi.org/10.1111/j.1096-0031.1996.tb00192.x</ext-link></mixed-citation></ref><ref id="B40"><mixed-citation xmlns:xlink="http://www.w3.org/1999/xlink" xlink:type="simple"><person-group><name name-style="western"><surname>Ross</surname><given-names>ES</given-names></name></person-group> (<year>2003</year>) <article-title><tp:taxon-name><tp:taxon-name-part taxon-name-part-type="genus">Embia</tp:taxon-name-part></tp:taxon-name>. Part 5. Contributions to the Biosystematics of the Insect Order <tp:taxon-name><tp:taxon-name-part taxon-name-part-type="order">Embiidina</tp:taxon-name-part></tp:taxon-name>. A review of the Family <tp:taxon-name><tp:taxon-name-part taxon-name-part-type="family">Anisembiidae</tp:taxon-name-part></tp:taxon-name> with descriptions of new Taxa.</article-title><source>Occasional Papers of the California Academy of Sciences</source><volume>154</volume>: <fpage>1</fpage>–<lpage>123</lpage>.</mixed-citation></ref><ref id="B52"><mixed-citation xmlns:xlink="http://www.w3.org/1999/xlink" xlink:type="simple"><person-group><name name-style="western"><surname>Szumik</surname><given-names>C</given-names></name><name name-style="western"><surname>Edgerly</surname><given-names>J</given-names></name><name name-style="western"><surname>Hayashi</surname><given-names>C</given-names></name></person-group> (<year>2008</year>) <article-title>Phylogeny of Embiopterans (<tp:taxon-name><tp:taxon-name-part taxon-name-part-type="class">Insecta</tp:taxon-name-part></tp:taxon-name>).</article-title><source>Cladistics</source><volume>24</volume>: <fpage>993</fpage>–<lpage>1005</lpage>. <ext-link xlink:href="10.1111/j.1096-0031.2008.00228.x" ext-link-type="doi" xlink:type="simple">https://doi.org/10.1111/j.1096-0031.2008.00228.x</ext-link></mixed-citation></ref><ref id="B23"><mixed-citation xmlns:xlink="http://www.w3.org/1999/xlink" xlink:type="simple"><person-group><name name-style="western"><surname>Miller</surname><given-names>KB</given-names></name></person-group> (<year>2009</year>) <article-title>Genus -and family-group names in the order <tp:taxon-name><tp:taxon-name-part taxon-name-part-type="order">Embioptera</tp:taxon-name-part></tp:taxon-name> (<tp:taxon-name><tp:taxon-name-part taxon-name-part-type="class">Insecta</tp:taxon-name-part></tp:taxon-name>).</article-title><source>Zootaxa</source><volume>2055</volume>: <fpage>1</fpage>–<lpage>34</lpage>. <ext-link xlink:href="10.11646/zootaxa.2055.1.1" ext-link-type="doi" xlink:type="simple">https://doi.org/10.11646/zootaxa.2055.1.1</ext-link></mixed-citation></ref><ref id="B54"><mixed-citation xmlns:xlink="http://www.w3.org/1999/xlink" xlink:type="simple"><person-group><name name-style="western"><surname>Szumik</surname><given-names>C</given-names></name><name name-style="western"><surname>Juárez</surname><given-names>ML</given-names></name><name name-style="western"><surname>Ramirez</surname><given-names>MJ</given-names></name><name name-style="western"><surname>Goloboff</surname><given-names>P</given-names></name><name name-style="western"><surname>Pereyra</surname><given-names>V</given-names></name></person-group> (<year>2019</year>) <article-title>Implications of the tympanal hearing organ and ultrastructure of chaetotaxy for the higher classification of <tp:taxon-name><tp:taxon-name-part taxon-name-part-type="order">Embioptera</tp:taxon-name-part></tp:taxon-name>.</article-title><source>Novitates</source><volume>3933</volume>: <fpage>1</fpage>–<lpage>31</lpage>. <ext-link xlink:href="10.1206/3933.1" ext-link-type="doi" xlink:type="simple">https://doi.org/10.1206/3933.1</ext-link></mixed-citation></ref><ref id="B37"><mixed-citation xmlns:xlink="http://www.w3.org/1999/xlink" xlink:type="simple"><person-group><name name-style="western"><surname>Ross</surname><given-names>ES</given-names></name></person-group> (<year>1984b</year>) <article-title>A Classification of the <tp:taxon-name><tp:taxon-name-part taxon-name-part-type="order">Embiidina</tp:taxon-name-part></tp:taxon-name> of Mexico with Descriptions of New Taxa.</article-title><source>Occasional Papers of the California Academy of Sciences</source><volume>140</volume>: <fpage>1</fpage>–<lpage>56</lpage>.</mixed-citation></ref><ref id="B36"><mixed-citation xmlns:xlink="http://www.w3.org/1999/xlink" xlink:type="simple"><person-group><name name-style="western"><surname>Ross</surname><given-names>ES</given-names></name></person-group> (<year>1984a</year>) <article-title>A synopsis of the <tp:taxon-name><tp:taxon-name-part taxon-name-part-type="order">Embiidina</tp:taxon-name-part></tp:taxon-name> of the United States.</article-title><source>Proceedings of the Entomological Society of Washington</source><volume>86</volume>: <fpage>82</fpage>–<lpage>93</lpage>.</mixed-citation></ref><ref id="B47"><mixed-citation xmlns:xlink="http://www.w3.org/1999/xlink" xlink:type="simple"><person-group><name name-style="western"><surname>Szumik</surname><given-names>C</given-names></name></person-group> (<year>1998b</year>) <article-title>Primer registro para la Argentina de la familia <tp:taxon-name><tp:taxon-name-part taxon-name-part-type="family">Anisembiidae</tp:taxon-name-part></tp:taxon-name> (<tp:taxon-name><tp:taxon-name-part taxon-name-part-type="order">Embioptera</tp:taxon-name-part></tp:taxon-name>).</article-title><source>Revista de la Sociedad Entomológica Argentina</source><volume>57</volume>: <fpage>1</fpage>–<lpage>5</lpage>.</mixed-citation></ref><ref id="B48"><mixed-citation xmlns:xlink="http://www.w3.org/1999/xlink" xlink:type="simple"><person-group><name name-style="western"><surname>Szumik</surname><given-names>C</given-names></name></person-group> (<year>2001</year>) <article-title>Nuevos Embiópteros de América del Sur.</article-title><source>Revista Sociedad Entomológica Argentina</source><volume>60</volume>: <fpage>257</fpage>–<lpage>272</lpage>.</mixed-citation></ref><ref id="B24"><mixed-citation xmlns:xlink="http://www.w3.org/1999/xlink" xlink:type="simple"><person-group><name name-style="western"><surname>Miller</surname><given-names>KB</given-names></name><name name-style="western"><surname>Hayashi</surname><given-names>C</given-names></name><name name-style="western"><surname>Whiting</surname><given-names>MF</given-names></name><name name-style="western"><surname>Svenson</surname><given-names>GJ</given-names></name><name name-style="western"><surname>Edgerly</surname><given-names>JS</given-names></name></person-group> (<year>2012</year>) <article-title>The phylogeny and classification of <tp:taxon-name><tp:taxon-name-part taxon-name-part-type="order">Embioptera</tp:taxon-name-part></tp:taxon-name> (<tp:taxon-name><tp:taxon-name-part taxon-name-part-type="class">Insecta</tp:taxon-name-part></tp:taxon-name>).</article-title><source>Systematic Entomology</source><volume>37</volume>: <fpage>550</fpage>–<lpage>570</lpage>.</mixed-citation></ref></ref-list></tp:taxon-treatment>
