# Supplementary material for: ﻿Embioptera (Insecta) from Brazil: New species and a taxonomic update
Source: Zookeys. 2022 Mar 10;1088:129–71. doi: 10.3897/zookeys.1088.72910 (PMC8930931; doi:10.3897/zookeys.1088.72910)
Supplement: XML Treatment for Chelicerca achilata [file zookeys.1088.72910-treatment2.xml]

<!DOCTYPE tp:taxon-treatment
  PUBLIC "-//TaxonX//DTD Taxonomic Treatment Publishing DTD v0 20100105//EN" "tax-treatment-NSO.dtd">
<tp:taxon-treatment xmlns:tp="http://www.plazi.org/taxpub"><tp:treatment-meta><kwd-group><label>Taxon classification</label><kwd>
                <named-content content-type="kingdom">Animalia</named-content>
              </kwd><kwd>
                <named-content content-type="order">Embioptera</named-content>
              </kwd><kwd>
                <named-content content-type="family">Anisembiidae</named-content>
              </kwd></kwd-group><mixed-citation publication-type="journal"><person-group><name><surname>Szumik</surname><given-names>Claudia</given-names></name><name><surname>Pereyra</surname><given-names>Verónica</given-names></name><name><surname>Szumik</surname><given-names>Victoria E. Goloboff</given-names></name><name><surname>Costa-Pinto</surname><given-names>Paula Jéssica</given-names></name><name><surname>Juárez</surname><given-names>María Laura</given-names></name></person-group><article-title>﻿<tp:taxon-name><tp:taxon-name-part taxon-name-part-type="order">Embioptera</tp:taxon-name-part></tp:taxon-name> (<tp:taxon-name><tp:taxon-name-part taxon-name-part-type="class">Insecta</tp:taxon-name-part></tp:taxon-name>) from Brazil: New species and a taxonomic update</article-title><source>Zookeys</source><day>10</day><month>03</month><year>2022</year><volume>1088</volume><fpage>129</fpage><lpage>171</lpage><pub-id pub-id-type="doi">10.3897/zookeys.1088.72910</pub-id></mixed-citation></tp:treatment-meta><tp:nomenclature><label>﻿</label><tp:taxon-name>
              <object-id xmlns:xlink="http://www.w3.org/1999/xlink" content-type="arpha" xlink:type="simple">5BABD461-92BA-5948-A470-8A5541C67F3F</object-id>
              <tp:taxon-name-part taxon-name-part-type="genus" reg="Chelicerca">Chelicerca</tp:taxon-name-part>
              <tp:taxon-name-part taxon-name-part-type="species" reg="achilata">achilata</tp:taxon-name-part>
              <object-id xmlns:xlink="http://www.w3.org/1999/xlink" content-type="zoobank" xlink:type="simple">http://zoobank.org/66A4ABB0-AF28-4EAC-BB0F-3AA022A6448F</object-id>
            </tp:taxon-name><tp:taxon-authority>Szumik, Pereyra &amp; Juárez</tp:taxon-authority><tp:taxon-status xmlns:xlink="http://www.w3.org/1999/xlink" xlink:type="simple">sp. nov.</tp:taxon-status><xref ref-type="fig" rid="F1">Figs 1–6</xref></tp:nomenclature><tp:treatment-sec sec-type="type material" id="SECID0EREAG"><title>Type material.</title><p><bold><italic>Holotype</italic></bold>: male, Brazil: Rio de Janeiro, Nova Friburgo, Macaé de Cima, <named-content xmlns:xlink="http://www.w3.org/1999/xlink" content-type="dwc:verbatimCoordinates" xlink:type="simple"><named-content content-type="geo-json" specific-use="{&#34;type&#34;:&#34;Point&#34;,&#34;coordinates&#34;:[-42.495833,-22.375000]}" id="NCID0E6EAG" xlink:type="simple">22°22'30"S, 42°29'45"W</named-content></named-content>, 14-I-2008, 1400 m, P. C. Grossi leg., Amadilha Luminosa, <named-content xmlns:xlink="http://www.w3.org/1999/xlink" content-type="dwc:institutional_code" xlink:type="simple">INPA</named-content>.</p></tp:treatment-sec><tp:treatment-sec sec-type="diagnosis" id="SECID0EJFAG"><title>Diagnosis.</title><p><italic><tp:taxon-name><tp:taxon-name-part taxon-name-part-type="genus" reg="Chelicerca">Chelicerca</tp:taxon-name-part><tp:taxon-name-part taxon-name-part-type="species" reg="achilata">achilata</tp:taxon-name-part></tp:taxon-name></italic> sp. nov. can be distinguished from other species of <italic><tp:taxon-name><tp:taxon-name-part taxon-name-part-type="genus" reg="Chelicerca">Chelicerca</tp:taxon-name-part></tp:taxon-name></italic> by the broader and elevate arch on inner margin of <abbrev xmlns:xlink="http://www.w3.org/1999/xlink" xlink:title="tenth right hemitergite" id="ABBRID0EBGAG" xlink:type="simple">10R</abbrev>, the <abbrev xmlns:xlink="http://www.w3.org/1999/xlink" xlink:title="epiproct" id="ABBRID0EFGAG" xlink:type="simple">Ep</abbrev> broad and clearly visible, fused to <abbrev xmlns:xlink="http://www.w3.org/1999/xlink" xlink:title="tenth right hemitergite" id="ABBRID0EJGAG" xlink:type="simple">10R</abbrev>; <abbrev xmlns:xlink="http://www.w3.org/1999/xlink" xlink:title="tenth left hemitergite" id="ABBRID0ENGAG" xlink:type="simple">10L</abbrev> also with a broad and elevated arch on inner margin, <abbrev xmlns:xlink="http://www.w3.org/1999/xlink" xlink:title="caudal process of the 10L" id="ABBRID0ERGAG" xlink:type="simple">10Lp1</abbrev> with tips rounded, bilobed. <abbrev xmlns:xlink="http://www.w3.org/1999/xlink" xlink:title="distal process of LC1" id="ABBRID0EVGAG" xlink:type="simple">LC1dp</abbrev> conical, well developed.</p></tp:treatment-sec><tp:treatment-sec sec-type="description" id="SECID0EZGAG"><title>Description.</title><p><bold>Male (<italic>holotype</italic>).</bold> Head, prothorax, legs and terminalia light brown; antennae, pterothorax and rest of the body brownish white. Total length 6.62. Head (Fig. <xref ref-type="fig" rid="F1">1</xref>) width/length = 0.90; OR = 0.58; Md with 1–1 incisor teeth and 2–1 molar teeth; <abbrev xmlns:xlink="http://www.w3.org/1999/xlink" xlink:title="mentum" id="ABBRID0EIHAG" xlink:type="simple">Mm</abbrev> conspicuous; <abbrev xmlns:xlink="http://www.w3.org/1999/xlink" xlink:title="submentum" id="ABBRID0EMHAG" xlink:type="simple">Sm</abbrev> quadrangular with anterior margin membranous (Fig. <xref ref-type="fig" rid="F1">2</xref>). Forewing length 5.76, hindwing length 4.61. Wing base union type B; wing venation: Sc, R1, Rs, Cu, and A conspicuous; Ma, Mp, and Cua diffuse, less conspicuous, clearly not reaching wing edge; cross-veins in forewing: R1-Rs: 3. Basitarsus of hind leg narrow (Fig. <xref ref-type="fig" rid="F1">3</xref>): length 0.26, width/length = 0.31; 1 rows of setae on retrolateral face, single row on anterolateral face, four rows on ventrobasal face (Fig. <xref ref-type="fig" rid="F1">3</xref>). Terminalia (Figs <xref ref-type="fig" rid="F1">4–6</xref>), <abbrev xmlns:xlink="http://www.w3.org/1999/xlink" xlink:title="caudal process of the 10L" id="ABBRID0EAIAG" xlink:type="simple">10Lp1</abbrev> appears oblique in reference to <abbrev xmlns:xlink="http://www.w3.org/1999/xlink" xlink:title="tenth left hemitergite" id="ABBRID0EEIAG" xlink:type="simple">10L</abbrev> (Fig. <xref ref-type="fig" rid="F1">4</xref>), in outer lateral view is possible to observe the two acute tips (basal and apical position, Fig. <xref ref-type="fig" rid="F1">5</xref>), the apical tip is clear to observe also on ventral view. Inner edge of <abbrev xmlns:xlink="http://www.w3.org/1999/xlink" xlink:title="caudal process of the 10R" id="ABBRID0EQIAG" xlink:type="simple">10Rp1</abbrev> with a broad and prominent arch (Fig. <xref ref-type="fig" rid="F1">4</xref>). <abbrev xmlns:xlink="http://www.w3.org/1999/xlink" xlink:title="epiproct" id="ABBRID0EYIAG" xlink:type="simple">Ep</abbrev> well sclerotized, without microtrichia, broad and clearly fused to <abbrev xmlns:xlink="http://www.w3.org/1999/xlink" xlink:title="tenth right hemitergite" id="ABBRID0E3IAG" xlink:type="simple">10R</abbrev> (Fig. <xref ref-type="fig" rid="F1">4</xref>). <abbrev xmlns:xlink="http://www.w3.org/1999/xlink" xlink:title="process of H" id="ABBRID0EEJAG" xlink:type="simple">Hp</abbrev> with a few transversal keels, rounded, semicircular without any additional process (Fig. <xref ref-type="fig" rid="F1">6</xref>). <abbrev xmlns:xlink="http://www.w3.org/1999/xlink" xlink:title="caudal left cercus" id="ABBRID0EMJAG" xlink:type="simple">LC2</abbrev> shorter than <abbrev xmlns:xlink="http://www.w3.org/1999/xlink" xlink:title="basal left cercus" id="ABBRID0EQJAG" xlink:type="simple">LC1</abbrev>, longitudinal ratio of <abbrev xmlns:xlink="http://www.w3.org/1999/xlink" xlink:title="basal left cercus" id="ABBRID0EUJAG" xlink:type="simple">LC1</abbrev>/<abbrev xmlns:xlink="http://www.w3.org/1999/xlink" xlink:title="caudal left cercus" id="ABBRID0EYJAG" xlink:type="simple">LC2</abbrev> = 1.09, <abbrev xmlns:xlink="http://www.w3.org/1999/xlink" xlink:title="distal process of LC1" id="ABBRID0E3JAG" xlink:type="simple">LC1dp</abbrev> conical with setae; <abbrev xmlns:xlink="http://www.w3.org/1999/xlink" xlink:title="distal process of LC1" id="ABBRID0EAKAG" xlink:type="simple">LC1dp</abbrev>/LC1width = 1.67. <bold>Female.</bold> Unknown.</p><fig id="F1" position="float" orientation="portrait"><object-id xmlns:xlink="http://www.w3.org/1999/xlink" content-type="doi" xlink:type="simple">10.3897/zookeys.1088.72910.figures1-6</object-id><object-id xmlns:xlink="http://www.w3.org/1999/xlink" content-type="arpha" xlink:type="simple">E630DD35-3E45-5B1A-8B7D-37AC48A66536</object-id><label>Figures 1–6.</label><caption><p><italic><tp:taxon-name><tp:taxon-name-part taxon-name-part-type="genus" reg="Chelicerca">Chelicerca</tp:taxon-name-part><tp:taxon-name-part taxon-name-part-type="species" reg="achilata">achilata</tp:taxon-name-part></tp:taxon-name></italic> Szumik, Pereyra &amp; Juárez, sp. nov. <bold>1</bold> head, dorsal view <bold>2</bold><abbrev xmlns:xlink="http://www.w3.org/1999/xlink" xlink:title="mentum" id="ABBRID0E4KAG" xlink:type="simple">Mm</abbrev>+<abbrev xmlns:xlink="http://www.w3.org/1999/xlink" xlink:title="submentum" id="ABBRID0EBLAG" xlink:type="simple">Sm</abbrev><bold>3</bold> basitarsus of hind right leg <bold>4</bold> terminalia, dorsal view <bold>5</bold><abbrev xmlns:xlink="http://www.w3.org/1999/xlink" xlink:title="caudal process of the 10R" id="ABBRID0ELLAG" xlink:type="simple">10Rp1</abbrev> and <abbrev xmlns:xlink="http://www.w3.org/1999/xlink" xlink:title="caudal process of the 10L" id="ABBRID0EPLAG" xlink:type="simple">10Lp1</abbrev>, outer lateral view <bold>6</bold> terminalia, ventral view.</p></caption><graphic xmlns:xlink="http://www.w3.org/1999/xlink" xlink:href="zookeys-1088-129-g001.jpg" position="float" orientation="portrait" xlink:type="simple" id="oo_657204.jpg"><uri content-type="original_file" xlink:type="simple">https://binary.pensoft.net/fig/657204</uri></graphic></fig></tp:treatment-sec><tp:treatment-sec sec-type="etymology" id="SECID0E1LAG"><title>Etymology.</title><p>Achilata is a popular homemade ice-cream in Tucumán, and is also the nickname of Claudia’s cousin, to whom this species is dedicated.</p></tp:treatment-sec></tp:taxon-treatment>
