# Supplementary material for: ﻿Embioptera (Insecta) from Brazil: New species and a taxonomic update
Source: Zookeys. 2022 Mar 10;1088:129–71. doi: 10.3897/zookeys.1088.72910 (PMC8930931; doi:10.3897/zookeys.1088.72910)
Supplement: XML Treatment for Saussurembia [file zookeys.1088.72910-treatment3.xml]

<!DOCTYPE tp:taxon-treatment
  PUBLIC "-//TaxonX//DTD Taxonomic Treatment Publishing DTD v0 20100105//EN" "tax-treatment-NSO.dtd">
<tp:taxon-treatment xmlns:tp="http://www.plazi.org/taxpub"><tp:treatment-meta><kwd-group><label>Taxon classification</label><kwd>
                <named-content content-type="kingdom">Animalia</named-content>
              </kwd><kwd>
                <named-content content-type="order">Embioptera</named-content>
              </kwd><kwd>
                <named-content content-type="family">Anisembiidae</named-content>
              </kwd></kwd-group><mixed-citation publication-type="journal"><person-group><name><surname>Szumik</surname><given-names>Claudia</given-names></name><name><surname>Pereyra</surname><given-names>Verónica</given-names></name><name><surname>Szumik</surname><given-names>Victoria E. Goloboff</given-names></name><name><surname>Costa-Pinto</surname><given-names>Paula Jéssica</given-names></name><name><surname>Juárez</surname><given-names>María Laura</given-names></name></person-group><article-title>﻿<tp:taxon-name><tp:taxon-name-part taxon-name-part-type="order">Embioptera</tp:taxon-name-part></tp:taxon-name> (<tp:taxon-name><tp:taxon-name-part taxon-name-part-type="class">Insecta</tp:taxon-name-part></tp:taxon-name>) from Brazil: New species and a taxonomic update</article-title><source>Zookeys</source><day>10</day><month>03</month><year>2022</year><volume>1088</volume><fpage>129</fpage><lpage>171</lpage><pub-id pub-id-type="doi">10.3897/zookeys.1088.72910</pub-id></mixed-citation></tp:treatment-meta><tp:nomenclature><label>﻿Genus</label><tp:taxon-name>
              <object-id xmlns:xlink="http://www.w3.org/1999/xlink" content-type="arpha" xlink:type="simple">295515A8-C43C-5EE2-AA9F-83D033F59F83</object-id>
              <tp:taxon-name-part taxon-name-part-type="genus" reg="Saussurembia">Saussurembia</tp:taxon-name-part>
            </tp:taxon-name><tp:taxon-authority>Davis, 1940</tp:taxon-authority><tp:nomenclature-citation-list><tp:nomenclature-citation><tp:taxon-name>
                  <tp:taxon-name-part taxon-name-part-type="genus" reg="Saussurella">Saussurella</tp:taxon-name-part>
                </tp:taxon-name><comment>Davis, 1939b: 573, type species <tp:taxon-name><tp:taxon-name-part taxon-name-part-type="genus" reg="Embia">Embia</tp:taxon-name-part><tp:taxon-name-part taxon-name-part-type="species" reg="ruficollis">ruficollis</tp:taxon-name-part></tp:taxon-name> de Saussure, 1896 by original designation.</comment></tp:nomenclature-citation><tp:nomenclature-citation><tp:taxon-name>
                  <tp:taxon-name-part taxon-name-part-type="genus" reg="Saussurembia">Saussurembia</tp:taxon-name-part>
                </tp:taxon-name><comment>Davis, 1940a: 191, for <tp:taxon-name><tp:taxon-name-part taxon-name-part-type="genus" reg="Saussurella">Saussurella</tp:taxon-name-part></tp:taxon-name> Bolívar, 1887 preoccupied name; <xref ref-type="bibr" rid="B10">Davis 1940d</xref>: 537, as a genus of <tp:taxon-name><tp:taxon-name-part taxon-name-part-type="family">Anisembiidae</tp:taxon-name-part></tp:taxon-name>; <xref ref-type="bibr" rid="B30">Ross 1940</xref>: 647, as a genus of <tp:taxon-name><tp:taxon-name-part taxon-name-part-type="subfamily">Mesembiinae</tp:taxon-name-part></tp:taxon-name> (<tp:taxon-name><tp:taxon-name-part taxon-name-part-type="family">Anisembiidae</tp:taxon-name-part></tp:taxon-name>); <xref ref-type="bibr" rid="B31">Ross 1944</xref>: 435, redescription of the genus; Ross 1992: 126, <tp:taxon-name><tp:taxon-name-part taxon-name-part-type="genus" reg="Saussurembia">Saussurembia</tp:taxon-name-part><tp:taxon-name-part taxon-name-part-type="species" reg="davisi">davisi</tp:taxon-name-part></tp:taxon-name> Ross as new name for <tp:taxon-name><tp:taxon-name-part taxon-name-part-type="genus" reg="Saussurembia">Saussurembia</tp:taxon-name-part><tp:taxon-name-part taxon-name-part-type="species" reg="ruficollis">ruficollis</tp:taxon-name-part></tp:taxon-name> Davis, specimen type misidentified by Davis; <xref ref-type="bibr" rid="B40">Ross 2003</xref>: 15, redescription of the genus; <xref ref-type="bibr" rid="B13">Edgerly et al. 2007</xref>: 388, discussion of the limits of the genus; <xref ref-type="bibr" rid="B52">Szumik et al. 2008</xref>: 999–1001, redelimitation of the genus and cladistic analysis-phylogeny; <xref ref-type="bibr" rid="B23">Miller 2009</xref>: 7, 22, catalog and discussion, synonym; <xref ref-type="bibr" rid="B54">Szumik et al. 2019</xref>: 9, tympanal hearing, silk ejectors, leg chaetotaxy, phylogeny.</comment></tp:nomenclature-citation><tp:nomenclature-citation><tp:taxon-name>
                  <tp:taxon-name-part taxon-name-part-type="genus" reg="Stenembia">Stenembia</tp:taxon-name-part>
                </tp:taxon-name><comment>Ross, 1972: 139, type species <tp:taxon-name><tp:taxon-name-part taxon-name-part-type="genus" reg="Stenembia">Stenembia</tp:taxon-name-part><tp:taxon-name-part taxon-name-part-type="species" reg="parenensis">parenensis</tp:taxon-name-part></tp:taxon-name> Ross, 1896 by original designation; <xref ref-type="bibr" rid="B13">Edgerly et al. 2007</xref>: 388, as probable junior synonym of <tp:taxon-name><tp:taxon-name-part taxon-name-part-type="genus" reg="Saussurembia">Saussurembia</tp:taxon-name-part></tp:taxon-name> Davis; <xref ref-type="bibr" rid="B52">Szumik et al. 2008</xref>: 999–1001, as probable junior synonym of <tp:taxon-name><tp:taxon-name-part taxon-name-part-type="genus" reg="Saussurembia">Saussurembia</tp:taxon-name-part></tp:taxon-name> Davis; <bold>new junior synonym of <tp:taxon-name><tp:taxon-name-part taxon-name-part-type="genus" reg="Saussurembia">Saussurembia</tp:taxon-name-part></tp:taxon-name> Davis</bold>.</comment></tp:nomenclature-citation></tp:nomenclature-citation-list></tp:nomenclature><tp:treatment-sec sec-type="diagnosis" id="SECID0EWRAG"><title>Diagnosis.</title><p>Md acute and small, <abbrev xmlns:xlink="http://www.w3.org/1999/xlink" xlink:title="basal left cercus" id="ABBRID0E3RAG" xlink:type="simple">LC1</abbrev> symmetrical (processes and setae absent), <abbrev xmlns:xlink="http://www.w3.org/1999/xlink" xlink:title="process of H" id="ABBRID0EASAG" xlink:type="simple">Hp</abbrev> elongate, <abbrev xmlns:xlink="http://www.w3.org/1999/xlink" xlink:title="epiproct" id="ABBRID0EESAG" xlink:type="simple">Ep</abbrev> narrow (stick-like), wing venation (only veins Rs + Ma and Rs sclerotized and cross veins absent except between R1 and Rs), <abbrev xmlns:xlink="http://www.w3.org/1999/xlink" xlink:title="caudal process of the 10L" id="ABBRID0EISAG" xlink:type="simple">10Lp1</abbrev> and <abbrev xmlns:xlink="http://www.w3.org/1999/xlink" xlink:title="caudal process of the 10R" id="ABBRID0EMSAG" xlink:type="simple">10Rp1</abbrev> simple, laminate narrow lobe.</p></tp:treatment-sec><tp:treatment-sec sec-type="distribution" id="SECID0EQSAG"><title>Composition and distribution.</title><p>Given that <italic><tp:taxon-name><tp:taxon-name-part taxon-name-part-type="genus" reg="Stenembia">Stenembia</tp:taxon-name-part></tp:taxon-name></italic> Ross, 1972 is proposed here as junior synonym of <italic><tp:taxon-name><tp:taxon-name-part taxon-name-part-type="genus" reg="Saussurembia">Saussurembia</tp:taxon-name-part></tp:taxon-name></italic> Davis, 1940 (see arguments below under phylogenetic relationships), currently the genus includes seven species: <italic><tp:taxon-name><tp:taxon-name-part taxon-name-part-type="genus" reg="Saussurembia">Saussurembia</tp:taxon-name-part><tp:taxon-name-part taxon-name-part-type="species" reg="davisi">davisi</tp:taxon-name-part></tp:taxon-name></italic> Ross, 1992 from Costa Rica, <italic><tp:taxon-name><tp:taxon-name-part taxon-name-part-type="genus" reg="Saussurembia">Saussurembia</tp:taxon-name-part><tp:taxon-name-part taxon-name-part-type="species" reg="albicauda">albicauda</tp:taxon-name-part></tp:taxon-name></italic> Ross, 1992 from Panama, <italic><tp:taxon-name><tp:taxon-name-part taxon-name-part-type="genus" reg="Saussurembia">Saussurembia</tp:taxon-name-part><tp:taxon-name-part taxon-name-part-type="species" reg="calypso">calypso</tp:taxon-name-part></tp:taxon-name></italic><xref ref-type="bibr" rid="B13">Edgerly et al., 2007</xref> from Trinidad; <italic><tp:taxon-name><tp:taxon-name-part taxon-name-part-type="genus" reg="Saussurembia">Saussurembia</tp:taxon-name-part><tp:taxon-name-part taxon-name-part-type="species" reg="symmetrica">symmetrica</tp:taxon-name-part></tp:taxon-name></italic> Ross, 1944 from Colombia; <italic><tp:taxon-name><tp:taxon-name-part taxon-name-part-type="genus" reg="Saussurembia">Saussurembia</tp:taxon-name-part><tp:taxon-name-part taxon-name-part-type="species" reg="perenensis">perenensis</tp:taxon-name-part></tp:taxon-name></italic> (Ross, 1972) from Peru; <italic><tp:taxon-name><tp:taxon-name-part taxon-name-part-type="genus" reg="Saussurembia">Saussurembia</tp:taxon-name-part><tp:taxon-name-part taxon-name-part-type="species" reg="exigua">exigua</tp:taxon-name-part></tp:taxon-name></italic> (Ross, 1972) from Brazil and the new species described below, also from Brazil.</p></tp:treatment-sec><tp:treatment-sec sec-type="distribution" id="SECID0EKVAG"><title>Distribution.</title><p>Central and South America.</p></tp:treatment-sec><tp:treatment-sec sec-type="Relationships" id="SECID0EPVAG"><title>Relationships.</title><p>The genus <italic><tp:taxon-name><tp:taxon-name-part taxon-name-part-type="genus" reg="Saussurembia">Saussurembia</tp:taxon-name-part></tp:taxon-name></italic> was considered closely related to <italic><tp:taxon-name><tp:taxon-name-part taxon-name-part-type="genus" reg="Stenembia">Stenembia</tp:taxon-name-part></tp:taxon-name></italic> based on the combination of characters discussed and described by <xref ref-type="bibr" rid="B13">Edgerly et al. (2007)</xref> for the species <italic><tp:taxon-name><tp:taxon-name-part taxon-name-part-type="genus" reg="Saussurembia">Saussurembia</tp:taxon-name-part><tp:taxon-name-part taxon-name-part-type="species" reg="calypso">calypso</tp:taxon-name-part></tp:taxon-name></italic> which share with <italic><tp:taxon-name><tp:taxon-name-part taxon-name-part-type="genus" reg="Saussurembia">Saussurembia</tp:taxon-name-part></tp:taxon-name></italic> the presence of a sclerotized line starting from the inner margin of <abbrev xmlns:xlink="http://www.w3.org/1999/xlink" xlink:title="caudal process of the 10L" id="ABBRID0EZWAG" xlink:type="simple">10Lp1</abbrev>, the ventrally curved <abbrev xmlns:xlink="http://www.w3.org/1999/xlink" xlink:title="caudal process of the 10R" id="ABBRID0E4WAG" xlink:type="simple">10Rp1</abbrev> and the basally broad <abbrev xmlns:xlink="http://www.w3.org/1999/xlink" xlink:title="caudal process of the 10L" id="ABBRID0EBXAG" xlink:type="simple">10Lp1</abbrev> with acute apex and, with <italic><tp:taxon-name><tp:taxon-name-part taxon-name-part-type="genus" reg="Stenembia">Stenembia</tp:taxon-name-part></tp:taxon-name></italic> the well-defined <abbrev xmlns:xlink="http://www.w3.org/1999/xlink" xlink:title="left paraproct" id="ABBRID0EMXAG" xlink:type="simple">Lpp</abbrev> and <abbrev xmlns:xlink="http://www.w3.org/1999/xlink" xlink:title="right paraproct" id="ABBRID0EQXAG" xlink:type="simple">Rpp</abbrev>, the dorsally curved <abbrev xmlns:xlink="http://www.w3.org/1999/xlink" xlink:title="left paraproct" id="ABBRID0EUXAG" xlink:type="simple">Lpp</abbrev> and the directed leftward <abbrev xmlns:xlink="http://www.w3.org/1999/xlink" xlink:title="process of H" id="ABBRID0EYXAG" xlink:type="simple">Hp</abbrev> (<xref ref-type="bibr" rid="B13">Edgerly et al. 2007</xref>). <italic><tp:taxon-name><tp:taxon-name-part taxon-name-part-type="genus" reg="Saussurembia">Saussurembia</tp:taxon-name-part></tp:taxon-name></italic> and <italic><tp:taxon-name><tp:taxon-name-part taxon-name-part-type="genus" reg="Stenembia">Stenembia</tp:taxon-name-part></tp:taxon-name></italic> share many diagnostic characters as Md acute and small, <abbrev xmlns:xlink="http://www.w3.org/1999/xlink" xlink:title="basal left cercus" id="ABBRID0EOYAG" xlink:type="simple">LC1</abbrev> symmetrical (processes and setae absent), <abbrev xmlns:xlink="http://www.w3.org/1999/xlink" xlink:title="process of H" id="ABBRID0ESYAG" xlink:type="simple">Hp</abbrev> elongate, <abbrev xmlns:xlink="http://www.w3.org/1999/xlink" xlink:title="epiproct" id="ABBRID0EWYAG" xlink:type="simple">Ep</abbrev> narrow (stick-like), wing venation (Rs + Ma and Rs are the only veins sclerotized) and the general shape of <abbrev xmlns:xlink="http://www.w3.org/1999/xlink" xlink:title="caudal process of the 10L" id="ABBRID0E1YAG" xlink:type="simple">10Lp1</abbrev> and <abbrev xmlns:xlink="http://www.w3.org/1999/xlink" xlink:title="caudal process of the 10R" id="ABBRID0E5YAG" xlink:type="simple">10Rp1</abbrev> (with small differences in size and degree of sclerotization) (<xref ref-type="bibr" rid="B13">Edgerly et al. 2007</xref>). Thus, one genus is paraphyletic with respect to the other, being <italic><tp:taxon-name><tp:taxon-name-part taxon-name-part-type="genus" reg="Saussurembia">Saussurembia</tp:taxon-name-part></tp:taxon-name></italic> the autapomorphic form (<xref ref-type="bibr" rid="B13">Edgerly et al. 2007</xref>).</p><p>Subsequently, in the phylogenetic analysis of <tp:taxon-name><tp:taxon-name-part taxon-name-part-type="order">Embioptera</tp:taxon-name-part></tp:taxon-name> (<xref ref-type="bibr" rid="B52">Szumik et al. 2008</xref>), the two analyzed species of <italic><tp:taxon-name><tp:taxon-name-part taxon-name-part-type="genus" reg="Saussurembia">Saussurembia</tp:taxon-name-part></tp:taxon-name></italic>, <italic><tp:taxon-name><tp:taxon-name-part taxon-name-part-type="genus" reg="Saussurembia">S.</tp:taxon-name-part><tp:taxon-name-part taxon-name-part-type="species" reg="davisi">davisi</tp:taxon-name-part></tp:taxon-name></italic>, and <italic><tp:taxon-name><tp:taxon-name-part taxon-name-part-type="genus" reg="Saussurembia">S.</tp:taxon-name-part><tp:taxon-name-part taxon-name-part-type="species" reg="calypso">calypso</tp:taxon-name-part></tp:taxon-name></italic>, were closely related to two species of <italic><tp:taxon-name><tp:taxon-name-part taxon-name-part-type="genus" reg="Stenembia">Stenembia</tp:taxon-name-part></tp:taxon-name></italic>, <italic><tp:taxon-name><tp:taxon-name-part taxon-name-part-type="genus" reg="Saussurembia">S.</tp:taxon-name-part><tp:taxon-name-part taxon-name-part-type="species" reg="perenensis">perenensis</tp:taxon-name-part></tp:taxon-name></italic>, and <italic><tp:taxon-name><tp:taxon-name-part taxon-name-part-type="genus" reg="Saussurembia">S.</tp:taxon-name-part><tp:taxon-name-part taxon-name-part-type="species" reg="exigua">exigua</tp:taxon-name-part></tp:taxon-name></italic>, both genera forming a supported clade. In the last phylogenetic analysis of the Order (<xref ref-type="bibr" rid="B54">Szumik et al. 2019</xref>), adding new evidence from legs (ultrastructure of chaetotaxy and the chordotonal organ), the genera continued clustered (<xref ref-type="bibr" rid="B54">Szumik et al. 2019</xref>: 9). The only argument used by <xref ref-type="bibr" rid="B35">Ross (1972</xref>: 140) when he described <italic><tp:taxon-name><tp:taxon-name-part taxon-name-part-type="genus" reg="Stenembia">Stenembia</tp:taxon-name-part></tp:taxon-name></italic> is that the genus pertains to South America and <italic><tp:taxon-name><tp:taxon-name-part taxon-name-part-type="genus" reg="Saussurembia">Saussurembia</tp:taxon-name-part></tp:taxon-name></italic> to Central America. Because the differences between both genera are minimal, we propose <italic><tp:taxon-name><tp:taxon-name-part taxon-name-part-type="genus" reg="Saussurembia">Saussurembia</tp:taxon-name-part></tp:taxon-name></italic> Davis as senior synonym of <italic><tp:taxon-name><tp:taxon-name-part taxon-name-part-type="genus" reg="Stenembia">Stenembia</tp:taxon-name-part></tp:taxon-name></italic> Ross.</p></tp:treatment-sec><ref-list><ref id="B10"><mixed-citation xmlns:xlink="http://www.w3.org/1999/xlink" xlink:type="simple"><person-group><name name-style="western"><surname>Davis</surname><given-names>C</given-names></name></person-group> (<year>1940d</year>) <article-title>Taxonomic notes of Order <tp:taxon-name><tp:taxon-name-part taxon-name-part-type="order">Embioptera</tp:taxon-name-part></tp:taxon-name>. Part XX: The distribution and comparative morphology of the Order <tp:taxon-name><tp:taxon-name-part taxon-name-part-type="order">Embioptera</tp:taxon-name-part></tp:taxon-name>.</article-title><source>Proceedings of the Linnean Society of New South Wales</source><volume>65</volume>: <fpage>533</fpage>–<lpage>542</lpage>.</mixed-citation></ref><ref id="B30"><mixed-citation xmlns:xlink="http://www.w3.org/1999/xlink" xlink:type="simple"><person-group><name name-style="western"><surname>Ross</surname><given-names>ES</given-names></name></person-group> (<year>1940</year>) <article-title>A revision of the <tp:taxon-name><tp:taxon-name-part taxon-name-part-type="order">Embioptera</tp:taxon-name-part></tp:taxon-name> of North America.</article-title><source>Annals of the Entomological Society of America</source><volume>33</volume>: <fpage>629</fpage>–<lpage>676</lpage>. <ext-link xlink:href="10.1093/aesa/33.4.629" ext-link-type="doi" xlink:type="simple">https://doi.org/10.1093/aesa/33.4.629</ext-link></mixed-citation></ref><ref id="B31"><mixed-citation xmlns:xlink="http://www.w3.org/1999/xlink" xlink:type="simple"><person-group><name name-style="western"><surname>Ross</surname><given-names>ES</given-names></name></person-group> (<year>1944</year>) <article-title>A revision of the <tp:taxon-name><tp:taxon-name-part taxon-name-part-type="order">Embioptera</tp:taxon-name-part></tp:taxon-name> or Web–Spinners, of the New World.</article-title><source>Proceedings of the Entomological Society of Washington</source><volume>94</volume>: <fpage>401</fpage>–<lpage>504</lpage>. <ext-link xlink:href="10.5479/si.00963801.94-3175.401" ext-link-type="doi" xlink:type="simple">https://doi.org/10.5479/si.00963801.94-3175.401</ext-link></mixed-citation></ref><ref id="B40"><mixed-citation xmlns:xlink="http://www.w3.org/1999/xlink" xlink:type="simple"><person-group><name name-style="western"><surname>Ross</surname><given-names>ES</given-names></name></person-group> (<year>2003</year>) <article-title><tp:taxon-name><tp:taxon-name-part taxon-name-part-type="genus">Embia</tp:taxon-name-part></tp:taxon-name>. Part 5. Contributions to the Biosystematics of the Insect Order <tp:taxon-name><tp:taxon-name-part taxon-name-part-type="order">Embiidina</tp:taxon-name-part></tp:taxon-name>. A review of the Family <tp:taxon-name><tp:taxon-name-part taxon-name-part-type="family">Anisembiidae</tp:taxon-name-part></tp:taxon-name> with descriptions of new Taxa.</article-title><source>Occasional Papers of the California Academy of Sciences</source><volume>154</volume>: <fpage>1</fpage>–<lpage>123</lpage>.</mixed-citation></ref><ref id="B13"><mixed-citation xmlns:xlink="http://www.w3.org/1999/xlink" xlink:type="simple"><person-group><name name-style="western"><surname>Edgerly</surname><given-names>JS</given-names></name><name name-style="western"><surname>Szumik</surname><given-names>C</given-names></name><name name-style="western"><surname>McCreedy</surname><given-names>CN</given-names></name></person-group> (<year>2007</year>) <article-title>On new characters of the eggs of <tp:taxon-name><tp:taxon-name-part taxon-name-part-type="order">Embioptera</tp:taxon-name-part></tp:taxon-name> with the description of a new species of <tp:taxon-name><tp:taxon-name-part taxon-name-part-type="genus">Saussurembia</tp:taxon-name-part></tp:taxon-name> (<tp:taxon-name><tp:taxon-name-part taxon-name-part-type="family">Anisembiidae</tp:taxon-name-part></tp:taxon-name>).</article-title><source>Systematic Entomology</source><volume>32</volume>: <fpage>387</fpage>–<lpage>395</lpage>. <ext-link xlink:href="10.1111/j.1365-3113.2007.00384.x" ext-link-type="doi" xlink:type="simple">https://doi.org/10.1111/j.1365-3113.2007.00384.x</ext-link></mixed-citation></ref><ref id="B52"><mixed-citation xmlns:xlink="http://www.w3.org/1999/xlink" xlink:type="simple"><person-group><name name-style="western"><surname>Szumik</surname><given-names>C</given-names></name><name name-style="western"><surname>Edgerly</surname><given-names>J</given-names></name><name name-style="western"><surname>Hayashi</surname><given-names>C</given-names></name></person-group> (<year>2008</year>) <article-title>Phylogeny of Embiopterans (<tp:taxon-name><tp:taxon-name-part taxon-name-part-type="class">Insecta</tp:taxon-name-part></tp:taxon-name>).</article-title><source>Cladistics</source><volume>24</volume>: <fpage>993</fpage>–<lpage>1005</lpage>. <ext-link xlink:href="10.1111/j.1096-0031.2008.00228.x" ext-link-type="doi" xlink:type="simple">https://doi.org/10.1111/j.1096-0031.2008.00228.x</ext-link></mixed-citation></ref><ref id="B23"><mixed-citation xmlns:xlink="http://www.w3.org/1999/xlink" xlink:type="simple"><person-group><name name-style="western"><surname>Miller</surname><given-names>KB</given-names></name></person-group> (<year>2009</year>) <article-title>Genus -and family-group names in the order <tp:taxon-name><tp:taxon-name-part taxon-name-part-type="order">Embioptera</tp:taxon-name-part></tp:taxon-name> (<tp:taxon-name><tp:taxon-name-part taxon-name-part-type="class">Insecta</tp:taxon-name-part></tp:taxon-name>).</article-title><source>Zootaxa</source><volume>2055</volume>: <fpage>1</fpage>–<lpage>34</lpage>. <ext-link xlink:href="10.11646/zootaxa.2055.1.1" ext-link-type="doi" xlink:type="simple">https://doi.org/10.11646/zootaxa.2055.1.1</ext-link></mixed-citation></ref><ref id="B54"><mixed-citation xmlns:xlink="http://www.w3.org/1999/xlink" xlink:type="simple"><person-group><name name-style="western"><surname>Szumik</surname><given-names>C</given-names></name><name name-style="western"><surname>Juárez</surname><given-names>ML</given-names></name><name name-style="western"><surname>Ramirez</surname><given-names>MJ</given-names></name><name name-style="western"><surname>Goloboff</surname><given-names>P</given-names></name><name name-style="western"><surname>Pereyra</surname><given-names>V</given-names></name></person-group> (<year>2019</year>) <article-title>Implications of the tympanal hearing organ and ultrastructure of chaetotaxy for the higher classification of <tp:taxon-name><tp:taxon-name-part taxon-name-part-type="order">Embioptera</tp:taxon-name-part></tp:taxon-name>.</article-title><source>Novitates</source><volume>3933</volume>: <fpage>1</fpage>–<lpage>31</lpage>. <ext-link xlink:href="10.1206/3933.1" ext-link-type="doi" xlink:type="simple">https://doi.org/10.1206/3933.1</ext-link></mixed-citation></ref><ref id="B35"><mixed-citation xmlns:xlink="http://www.w3.org/1999/xlink" xlink:type="simple"><person-group><name name-style="western"><surname>Ross</surname><given-names>ES</given-names></name></person-group> (<year>1972</year>) <article-title>New South American <tp:taxon-name><tp:taxon-name-part taxon-name-part-type="order">Embioptera</tp:taxon-name-part></tp:taxon-name>.</article-title><source>Studies on the Neotropical Fauna</source><volume>7</volume>: <fpage>133</fpage>–<lpage>146</lpage>. <ext-link xlink:href="10.1080/01650527209360440" ext-link-type="doi" xlink:type="simple">https://doi.org/10.1080/01650527209360440</ext-link></mixed-citation></ref></ref-list></tp:taxon-treatment>
