# Supplementary material for: ﻿Embioptera (Insecta) from Brazil: New species and a taxonomic update
Source: Zookeys. 2022 Mar 10;1088:129–71. doi: 10.3897/zookeys.1088.72910 (PMC8930931; doi:10.3897/zookeys.1088.72910)
Supplement: XML Treatment for Saussurembia borba [file zookeys.1088.72910-treatment4.xml]

<!DOCTYPE tp:taxon-treatment
  PUBLIC "-//TaxonX//DTD Taxonomic Treatment Publishing DTD v0 20100105//EN" "tax-treatment-NSO.dtd">
<tp:taxon-treatment xmlns:tp="http://www.plazi.org/taxpub"><tp:treatment-meta><kwd-group><label>Taxon classification</label><kwd>
                <named-content content-type="kingdom">Animalia</named-content>
              </kwd><kwd>
                <named-content content-type="order">Embioptera</named-content>
              </kwd><kwd>
                <named-content content-type="family">Anisembiidae</named-content>
              </kwd></kwd-group><mixed-citation publication-type="journal"><person-group><name><surname>Szumik</surname><given-names>Claudia</given-names></name><name><surname>Pereyra</surname><given-names>Verónica</given-names></name><name><surname>Szumik</surname><given-names>Victoria E. Goloboff</given-names></name><name><surname>Costa-Pinto</surname><given-names>Paula Jéssica</given-names></name><name><surname>Juárez</surname><given-names>María Laura</given-names></name></person-group><article-title>﻿<tp:taxon-name><tp:taxon-name-part taxon-name-part-type="order">Embioptera</tp:taxon-name-part></tp:taxon-name> (<tp:taxon-name><tp:taxon-name-part taxon-name-part-type="class">Insecta</tp:taxon-name-part></tp:taxon-name>) from Brazil: New species and a taxonomic update</article-title><source>Zookeys</source><day>10</day><month>03</month><year>2022</year><volume>1088</volume><fpage>129</fpage><lpage>171</lpage><pub-id pub-id-type="doi">10.3897/zookeys.1088.72910</pub-id></mixed-citation></tp:treatment-meta><tp:nomenclature><label>﻿</label><tp:taxon-name>
              <object-id xmlns:xlink="http://www.w3.org/1999/xlink" content-type="arpha" xlink:type="simple">27AF7350-B760-5679-B250-B0B823A606BF</object-id>
              <tp:taxon-name-part taxon-name-part-type="genus" reg="Saussurembia">Saussurembia</tp:taxon-name-part>
              <tp:taxon-name-part taxon-name-part-type="species" reg="borba">borba</tp:taxon-name-part>
              <object-id xmlns:xlink="http://www.w3.org/1999/xlink" content-type="zoobank" xlink:type="simple">http://zoobank.org/D993D11C-4EF8-4F11-ABF2-8E08F8D5FF9C</object-id>
            </tp:taxon-name><tp:taxon-authority>Szumik, Pereyra &amp; Juárez</tp:taxon-authority><tp:taxon-status xmlns:xlink="http://www.w3.org/1999/xlink" xlink:type="simple">sp. nov.</tp:taxon-status><xref ref-type="fig" rid="F2">Figs 7–12</xref></tp:nomenclature><tp:treatment-sec sec-type="type material" id="SECID0EM5AG"><title>Type material.</title><p><bold><italic>Holotype</italic></bold>: male, Brazil: Amazonas, Borba, Rio Abacaxis <named-content xmlns:xlink="http://www.w3.org/1999/xlink" content-type="dwc:verbatimCoordinates" xlink:type="simple"><named-content content-type="geo-json" specific-use="{&#34;type&#34;:&#34;Point&#34;,&#34;coordinates&#34;:[-58.697778,-5.252500]}" id="NCID0E15AG" xlink:type="simple">05°15'09"S, 58°41'52"W</named-content></named-content> 35 m, 27-29-V-2008, J. A. Rafael and team leg., Malaise, <named-content xmlns:xlink="http://www.w3.org/1999/xlink" content-type="dwc:institutional_code" xlink:type="simple">INPA</named-content>.</p></tp:treatment-sec><tp:treatment-sec sec-type="diagnosis" id="SECID0EE6AG"><title>Diagnosis.</title><p><italic><tp:taxon-name><tp:taxon-name-part taxon-name-part-type="genus" reg="Saussurembia">Saussurembia</tp:taxon-name-part><tp:taxon-name-part taxon-name-part-type="species" reg="borba">borba</tp:taxon-name-part></tp:taxon-name></italic> sp. nov. can be distinguished from the other species of the genus by having a strong depression on external edges of Md, basal cerci longer than apical cerci, <abbrev xmlns:xlink="http://www.w3.org/1999/xlink" xlink:title="caudal process of the 10L" id="ABBRID0EV6AG" xlink:type="simple">10Lp1</abbrev> inconspicuous.</p></tp:treatment-sec><tp:treatment-sec sec-type="description" id="SECID0EZ6AG"><title>Description.</title><p><bold>Male (<italic>holotype</italic>).</bold> Uniformly yellowish brown with some color details: abdomen (except nine and ten segment) and cerci whitish. Total length 7.25. Head oval and elongate (Fig. <xref ref-type="fig" rid="F2">7</xref>) width/length = 0.87; anterior margin of the clypeus slightly convex, postocular suture present; eyes large OR = 0.51; Md with external edges with a strong concavity, 1–1 incisor teeth and 0–0 molar teeth (almost inconspicuous, Fig. <xref ref-type="fig" rid="F2">7</xref>); <abbrev xmlns:xlink="http://www.w3.org/1999/xlink" xlink:title="mentum" id="ABBRID0EMABG" xlink:type="simple">Mm</abbrev> broad, clearly defined, <abbrev xmlns:xlink="http://www.w3.org/1999/xlink" xlink:title="submentum" id="ABBRID0EQABG" xlink:type="simple">Sm</abbrev> with anterior margin membranous (Fig. <xref ref-type="fig" rid="F2">8</xref>). Forewing length 4.60, hindwing length 4.15. Wing base union type B, wing venation: Sc, R1, Rs, Cu, and A conspicuous; Cu not forked, Ma and Mp diffuse, less conspicuous, clearly not reaching wing edge (Fig. <xref ref-type="fig" rid="F2">9</xref>); cross-veins in forewing: R1-Rs: 4, Rs-Ma: 1–2, Ma-Mp: 2. Basitarsus of hind leg narrow (Fig. <xref ref-type="fig" rid="F2">10</xref>): length 0.37, width/length = 0.19; one row of setae on retrolateral face, one row on anterolateral face (Fig. <xref ref-type="fig" rid="F2">10</xref>). Terminalia (Figs <xref ref-type="fig" rid="F2">11</xref>, <xref ref-type="fig" rid="F2">12</xref>), <abbrev xmlns:xlink="http://www.w3.org/1999/xlink" xlink:title="tenth tergite" id="ABBRID0EMBBG" xlink:type="simple">10T</abbrev> partially and longitudinal divided into two subequal plates, <abbrev xmlns:xlink="http://www.w3.org/1999/xlink" xlink:title="caudal process of the 10L" id="ABBRID0EQBBG" xlink:type="simple">10Lp1</abbrev> inconspicuous (Fig. <xref ref-type="fig" rid="F2">11</xref>), <abbrev xmlns:xlink="http://www.w3.org/1999/xlink" xlink:title="caudal process of the 10R" id="ABBRID0EYBBG" xlink:type="simple">10Rp1</abbrev> is the typical observed for this genus (Fig. <xref ref-type="fig" rid="F2">11</xref>). <abbrev xmlns:xlink="http://www.w3.org/1999/xlink" xlink:title="process of H" id="ABBRID0EACBG" xlink:type="simple">Hp</abbrev> narrow and elongate, apically depigmented, <abbrev xmlns:xlink="http://www.w3.org/1999/xlink" xlink:title="left paraproct" id="ABBRID0EECBG" xlink:type="simple">Lpp</abbrev> and <abbrev xmlns:xlink="http://www.w3.org/1999/xlink" xlink:title="right paraproct" id="ABBRID0EICBG" xlink:type="simple">Rpp</abbrev> almost subequal (Fig. <xref ref-type="fig" rid="F2">12</xref>). <abbrev xmlns:xlink="http://www.w3.org/1999/xlink" xlink:title="caudal left cercus" id="ABBRID0EQCBG" xlink:type="simple">LC2</abbrev> shorter than <abbrev xmlns:xlink="http://www.w3.org/1999/xlink" xlink:title="basal left cercus" id="ABBRID0EUCBG" xlink:type="simple">LC1</abbrev>, longitudinal ratio of <abbrev xmlns:xlink="http://www.w3.org/1999/xlink" xlink:title="basal left cercus" id="ABBRID0EYCBG" xlink:type="simple">LC1</abbrev>/<abbrev xmlns:xlink="http://www.w3.org/1999/xlink" xlink:title="caudal left cercus" id="ABBRID0E3CBG" xlink:type="simple">LC2</abbrev>: 1.28 (Fig. <xref ref-type="fig" rid="F2">12</xref>). Variation. Some differences were observed between the specimens. The head of some paratypes have the sides behind eyes strongly convergent and the eyes are very large (e.g., OR = 0.34). <bold>Female.</bold> Unknown.</p><fig id="F2" position="float" orientation="portrait"><object-id xmlns:xlink="http://www.w3.org/1999/xlink" content-type="doi" xlink:type="simple">10.3897/zookeys.1088.72910.figures7-12</object-id><object-id xmlns:xlink="http://www.w3.org/1999/xlink" content-type="arpha" xlink:type="simple">10912DC4-7228-59DC-AD2D-33526B85A494</object-id><label>Figures 7–12.</label><caption><p><italic><tp:taxon-name><tp:taxon-name-part taxon-name-part-type="genus" reg="Saussurembia">Saussurembia</tp:taxon-name-part><tp:taxon-name-part taxon-name-part-type="species" reg="borba">borba</tp:taxon-name-part></tp:taxon-name></italic> Szumik, Pereyra &amp; Juárez, sp. nov. <bold>7</bold> head, dorsal view <bold>8</bold><abbrev xmlns:xlink="http://www.w3.org/1999/xlink" xlink:title="mentum" id="ABBRID0E4DBG" xlink:type="simple">Mm</abbrev>+<abbrev xmlns:xlink="http://www.w3.org/1999/xlink" xlink:title="submentum" id="ABBRID0EBEBG" xlink:type="simple">Sm</abbrev><bold>9</bold> right forewing <bold>10</bold> basitarsus of hind right leg <bold>11</bold> terminalia, dorsal view <bold>12</bold> terminalia, ventral view.</p></caption><graphic xmlns:xlink="http://www.w3.org/1999/xlink" xlink:href="zookeys-1088-129-g002.jpg" position="float" orientation="portrait" xlink:type="simple" id="oo_657205.jpg"><uri content-type="original_file" xlink:type="simple">https://binary.pensoft.net/fig/657205</uri></graphic></fig></tp:treatment-sec><tp:treatment-sec sec-type="etymology" id="SECID0ESEBG"><title>Etymology.</title><p>The specific name refers to the type locality, Borba a municipality in the Brazilian state of Amazonas.</p></tp:treatment-sec><tp:treatment-sec sec-type="Additional records" id="SECID0EXEBG"><title>Additional records.</title><p>Brazil • <bold><italic>Paratype</italic></bold>: 1 male, Amazonas, Maués, Rio Abacaxis, Campina Pacamiri, <named-content xmlns:xlink="http://www.w3.org/1999/xlink" content-type="dwc:verbatimCoordinates" xlink:type="simple"><named-content content-type="geo-json" specific-use="{&#34;type&#34;:&#34;Point&#34;,&#34;coordinates&#34;:[-58.220556,-4.596944]}" id="NCID0EDFBG" xlink:type="simple">04°35'49"S, 58°13'14"W</named-content></named-content>, 30-31-V-2008, J.A. Rafael and team leg., arm. Malaise, <named-content xmlns:xlink="http://www.w3.org/1999/xlink" content-type="dwc:institutional_code" xlink:type="simple">INPA</named-content>; <italic>Paratype</italic>: 1 male, Manaus, PDBFF, XII-1986, J.A. Rafael leg., <named-content xmlns:xlink="http://www.w3.org/1999/xlink" content-type="dwc:institutional_code" xlink:type="simple">INPA</named-content>; 1 male without abdomen, Res. Campina, 26-27-III-1994, coleta manual, M.F.S. Fernandez leg., <named-content xmlns:xlink="http://www.w3.org/1999/xlink" content-type="dwc:institutional_code" xlink:type="simple">INPA</named-content>.</p></tp:treatment-sec></tp:taxon-treatment>
