# Supplementary material for: ﻿Embioptera (Insecta) from Brazil: New species and a taxonomic update
Source: Zookeys. 2022 Mar 10;1088:129–71. doi: 10.3897/zookeys.1088.72910 (PMC8930931; doi:10.3897/zookeys.1088.72910)
Supplement: XML Treatment for Archembia [file zookeys.1088.72910-treatment5.xml]

<!DOCTYPE tp:taxon-treatment
  PUBLIC "-//TaxonX//DTD Taxonomic Treatment Publishing DTD v0 20100105//EN" "tax-treatment-NSO.dtd">
<tp:taxon-treatment xmlns:tp="http://www.plazi.org/taxpub"><tp:treatment-meta><kwd-group><label>Taxon classification</label><kwd>
                  <named-content content-type="kingdom">Animalia</named-content>
                </kwd><kwd>
                  <named-content content-type="order">Embioptera</named-content>
                </kwd><kwd>
                  <named-content content-type="family">Archembiidae</named-content>
                </kwd></kwd-group><mixed-citation publication-type="journal"><person-group><name><surname>Szumik</surname><given-names>Claudia</given-names></name><name><surname>Pereyra</surname><given-names>Verónica</given-names></name><name><surname>Szumik</surname><given-names>Victoria E. Goloboff</given-names></name><name><surname>Costa-Pinto</surname><given-names>Paula Jéssica</given-names></name><name><surname>Juárez</surname><given-names>María Laura</given-names></name></person-group><article-title>﻿<tp:taxon-name><tp:taxon-name-part taxon-name-part-type="order">Embioptera</tp:taxon-name-part></tp:taxon-name> (<tp:taxon-name><tp:taxon-name-part taxon-name-part-type="class">Insecta</tp:taxon-name-part></tp:taxon-name>) from Brazil: New species and a taxonomic update</article-title><source>Zookeys</source><day>10</day><month>03</month><year>2022</year><volume>1088</volume><fpage>129</fpage><lpage>171</lpage><pub-id pub-id-type="doi">10.3897/zookeys.1088.72910</pub-id></mixed-citation></tp:treatment-meta><tp:nomenclature><label>﻿Genus</label><tp:taxon-name>
                <object-id xmlns:xlink="http://www.w3.org/1999/xlink" content-type="arpha" xlink:type="simple">203627CC-7A7C-5EEB-8B38-67B07761B320</object-id>
                <tp:taxon-name-part taxon-name-part-type="genus" reg="Archembia">Archembia</tp:taxon-name-part>
              </tp:taxon-name><tp:taxon-authority>Ross, 1971</tp:taxon-authority><tp:nomenclature-citation-list><tp:nomenclature-citation><tp:taxon-name>
                    <tp:taxon-name-part taxon-name-part-type="genus" reg="Archembia">Archembia</tp:taxon-name-part>
                  </tp:taxon-name><comment>Ross, 1971: 30, type species <tp:taxon-name><tp:taxon-name-part taxon-name-part-type="genus" reg="Archembia">Archembia</tp:taxon-name-part><tp:taxon-name-part taxon-name-part-type="species" reg="lacombea">lacombea</tp:taxon-name-part></tp:taxon-name> Ross by original designation; <xref ref-type="bibr" rid="B44">Szumik 1996</xref>: 51, phylogenetic analysis; <xref ref-type="bibr" rid="B45">Szumik 1997</xref>: 141, phylogenetic relationships; <xref ref-type="bibr" rid="B46">Szumik 1998a</xref>: 34, new record for the genus in Argentina; <xref ref-type="bibr" rid="B39">Ross 2001</xref>: 4, diagnosis and redescription; <xref ref-type="bibr" rid="B49">Szumik 2004</xref>: 222, phylogenetic analysis, diagnosis and delimitation of the genus, type species <tp:taxon-name><tp:taxon-name-part taxon-name-part-type="genus" reg="Archembia">Archembia</tp:taxon-name-part><tp:taxon-name-part taxon-name-part-type="species" reg="kotzbaueri">kotzbaueri</tp:taxon-name-part></tp:taxon-name> (Navas, 1925), senior synonym of <tp:taxon-name><tp:taxon-name-part taxon-name-part-type="genus" reg="Archembia">A.</tp:taxon-name-part><tp:taxon-name-part taxon-name-part-type="species" reg="lacombea">lacombea</tp:taxon-name-part></tp:taxon-name>; <xref ref-type="bibr" rid="B52">Szumik et al. 2008</xref>: 1003, phylogenetic analysis; <xref ref-type="bibr" rid="B50">Szumik 2012</xref>: 352, composition; <xref ref-type="bibr" rid="B54">Szumik et al. 2019</xref>: 22, tympanal hearing, silk ejectors, leg chaetotaxy, phylogeny.</comment></tp:nomenclature-citation></tp:nomenclature-citation-list></tp:nomenclature><tp:treatment-sec sec-type="diagnosis" id="SECID0ECUBG"><title>Diagnosis.</title><p><italic><tp:taxon-name><tp:taxon-name-part taxon-name-part-type="genus" reg="Archembia">Archembia</tp:taxon-name-part></tp:taxon-name></italic> differs from the close related genera <italic><tp:taxon-name><tp:taxon-name-part taxon-name-part-type="genus" reg="Calamoclostes">Calamoclostes</tp:taxon-name-part></tp:taxon-name></italic> and <italic><tp:taxon-name><tp:taxon-name-part taxon-name-part-type="genus" reg="Ecuadembia">Ecuadembia</tp:taxon-name-part></tp:taxon-name></italic> by having mandibles with incisive teeth concentrated in the apex, anterior edge of <abbrev xmlns:xlink="http://www.w3.org/1999/xlink" xlink:title="submentum" id="ABBRID0E4UBG" xlink:type="simple">Sm</abbrev> diffuse; apical cerci longer than basal cerci, and medial position of <abbrev xmlns:xlink="http://www.w3.org/1999/xlink" xlink:title="distal process of LC1" id="ABBRID0EBVBG" xlink:type="simple">LC1dp</abbrev> (<xref ref-type="bibr" rid="B49">Szumik 2004</xref>).</p></tp:treatment-sec><tp:treatment-sec sec-type="distribution" id="SECID0EJVBG"><title>Composition and distribution.</title><p>According to <xref ref-type="bibr" rid="B49">Szumik (2004)</xref><italic><tp:taxon-name><tp:taxon-name-part taxon-name-part-type="genus" reg="Archembia">Archembia</tp:taxon-name-part></tp:taxon-name></italic> includes six species, one is known exclusively from Bolivia, <italic><tp:taxon-name><tp:taxon-name-part taxon-name-part-type="genus" reg="Archembia">Archembia</tp:taxon-name-part><tp:taxon-name-part taxon-name-part-type="species" reg="boliviana">boliviana</tp:taxon-name-part></tp:taxon-name></italic> Ross, 2001 and the other five originally described from Brazil, but recorded in other countries: <italic><tp:taxon-name><tp:taxon-name-part taxon-name-part-type="genus" reg="Archembia">Archembia</tp:taxon-name-part><tp:taxon-name-part taxon-name-part-type="species" reg="kotzbaueri">kotzbaueri</tp:taxon-name-part></tp:taxon-name></italic> (Navás, 1925), <italic><tp:taxon-name><tp:taxon-name-part taxon-name-part-type="genus" reg="Archembia">Archembia</tp:taxon-name-part><tp:taxon-name-part taxon-name-part-type="species" reg="bahia">bahia</tp:taxon-name-part></tp:taxon-name></italic> Ross, 2001, <italic><tp:taxon-name><tp:taxon-name-part taxon-name-part-type="genus" reg="Archembia">Archembia</tp:taxon-name-part><tp:taxon-name-part taxon-name-part-type="species" reg="batesi">batesi</tp:taxon-name-part></tp:taxon-name></italic> McLachlan, 1877 also present in Peru, <italic><tp:taxon-name><tp:taxon-name-part taxon-name-part-type="genus" reg="Archembia">Archembia</tp:taxon-name-part><tp:taxon-name-part taxon-name-part-type="species" reg="dilata">dilata</tp:taxon-name-part></tp:taxon-name></italic> Ross, 2001 also present in Argentina, and <italic><tp:taxon-name><tp:taxon-name-part taxon-name-part-type="genus" reg="Archembia">Archembia</tp:taxon-name-part><tp:taxon-name-part taxon-name-part-type="species" reg="paranae">paranae</tp:taxon-name-part></tp:taxon-name></italic> Ross, 2001, exclusively from Brazil (see Catalog). Here, one new species is described from Brazil. Almost all the species of the genus were described by <xref ref-type="bibr" rid="B34">Ross (1971</xref>, <xref ref-type="bibr" rid="B39">2001</xref>), and many of them were not illustrated. In some cases, the criteria used for the creation of a new species were differences on coloration, and a few of these species are now designated junior synonyms (<italic><tp:taxon-name><tp:taxon-name-part taxon-name-part-type="genus" reg="Archembia">A.</tp:taxon-name-part><tp:taxon-name-part taxon-name-part-type="species" reg="peruviana">peruviana</tp:taxon-name-part></tp:taxon-name></italic> Ross, 2001 and <italic><tp:taxon-name><tp:taxon-name-part taxon-name-part-type="genus" reg="Archembia">A.</tp:taxon-name-part><tp:taxon-name-part taxon-name-part-type="species" reg="lacombea">lacombea</tp:taxon-name-part></tp:taxon-name></italic> Ross, 1971; see Catalog) or transferred to another genus (<italic><tp:taxon-name><tp:taxon-name-part taxon-name-part-type="genus" reg="Archembia">Archembia</tp:taxon-name-part><tp:taxon-name-part taxon-name-part-type="species" reg="arida">arida</tp:taxon-name-part></tp:taxon-name></italic> Ross, 2001 from Ecuador now <italic><tp:taxon-name><tp:taxon-name-part taxon-name-part-type="genus" reg="Ecuadembia">Ecuadembia</tp:taxon-name-part><tp:taxon-name-part taxon-name-part-type="species" reg="arida">arida</tp:taxon-name-part></tp:taxon-name></italic> (Ross); see <xref ref-type="bibr" rid="B49">Szumik 2004</xref>).</p><p>Thanks to the observations on Ross’s collection at <named-content xmlns:xlink="http://www.w3.org/1999/xlink" content-type="dwc:institutional_code" xlink:type="simple">CAS</named-content> as well as material deposited at <named-content xmlns:xlink="http://www.w3.org/1999/xlink" content-type="dwc:institutional_code" xlink:type="simple">INPA</named-content>, <named-content xmlns:xlink="http://www.w3.org/1999/xlink" content-type="dwc:institutional_code" xlink:type="simple">MZUSP</named-content>, <named-content xmlns:xlink="http://www.w3.org/1999/xlink" content-type="dwc:institutional_code" xlink:type="simple">MCZ</named-content>, and <named-content xmlns:xlink="http://www.w3.org/1999/xlink" content-type="dwc:institutional_code" xlink:type="simple">USNM</named-content> we have a better understanding of the distribution of this genus, with one species being present in the Amazon basin (<italic><tp:taxon-name><tp:taxon-name-part taxon-name-part-type="genus" reg="Archembia">A.</tp:taxon-name-part><tp:taxon-name-part taxon-name-part-type="species" reg="batesi">batesi</tp:taxon-name-part></tp:taxon-name></italic>), four species present in the Atlantic Forest (<italic><tp:taxon-name><tp:taxon-name-part taxon-name-part-type="genus" reg="Archembia">A.</tp:taxon-name-part><tp:taxon-name-part taxon-name-part-type="species" reg="kotzbaueri">kotzbaueri</tp:taxon-name-part></tp:taxon-name></italic>, <italic><tp:taxon-name><tp:taxon-name-part taxon-name-part-type="genus" reg="Archembia">A.</tp:taxon-name-part><tp:taxon-name-part taxon-name-part-type="species" reg="dilata">dilata</tp:taxon-name-part></tp:taxon-name></italic>, <italic><tp:taxon-name><tp:taxon-name-part taxon-name-part-type="genus" reg="Archembia">A.</tp:taxon-name-part><tp:taxon-name-part taxon-name-part-type="species" reg="bahia">bahia</tp:taxon-name-part></tp:taxon-name></italic>, <italic><tp:taxon-name><tp:taxon-name-part taxon-name-part-type="genus" reg="Archembia">A.</tp:taxon-name-part><tp:taxon-name-part taxon-name-part-type="species" reg="paranae">paranae</tp:taxon-name-part></tp:taxon-name></italic>), and a new species described from the Cerrado and Pantanal ecoregion.</p></tp:treatment-sec><tp:treatment-sec sec-type="distribution" id="SECID0EG3BG"><title>Distribution.</title><p>South America.</p></tp:treatment-sec><tp:treatment-sec sec-type="Relationships" id="SECID0EL3BG"><title>Relationships.</title><p>Several cladistic analyses suggest that <italic><tp:taxon-name><tp:taxon-name-part taxon-name-part-type="genus" reg="Archembia">Archembia</tp:taxon-name-part></tp:taxon-name></italic> is a well-supported genus (<xref ref-type="bibr" rid="B49">Szumik 2004</xref>; <xref ref-type="bibr" rid="B52">Szumik et al. 2008</xref>, <xref ref-type="bibr" rid="B54">2019</xref>). <italic><tp:taxon-name><tp:taxon-name-part taxon-name-part-type="genus" reg="Archembia">Archembia</tp:taxon-name-part></tp:taxon-name></italic> is one of the basal genera of <tp:taxon-name><tp:taxon-name-part taxon-name-part-type="family">Archembiidae</tp:taxon-name-part></tp:taxon-name>. The genera <italic><tp:taxon-name><tp:taxon-name-part taxon-name-part-type="genus" reg="Ecuadembia">Ecuadembia</tp:taxon-name-part></tp:taxon-name></italic> and <italic><tp:taxon-name><tp:taxon-name-part taxon-name-part-type="genus" reg="Calamoclostes">Calamoclostes</tp:taxon-name-part></tp:taxon-name></italic> are the sister group of <italic><tp:taxon-name><tp:taxon-name-part taxon-name-part-type="genus" reg="Archembia">Archembia</tp:taxon-name-part></tp:taxon-name></italic> they share the type B vein origin, a large anal area, the straight <abbrev xmlns:xlink="http://www.w3.org/1999/xlink" xlink:title="caudal process of the 10L" id="ABBRID0EF5BG" xlink:type="simple">10Lp1</abbrev> with a spatulate apex and the <abbrev xmlns:xlink="http://www.w3.org/1999/xlink" xlink:title="epiproct" id="ABBRID0EJ5BG" xlink:type="simple">Ep</abbrev> fused to the <abbrev xmlns:xlink="http://www.w3.org/1999/xlink" xlink:title="caudal process of the 10R" id="ABBRID0EN5BG" xlink:type="simple">10Rp1</abbrev> (<xref ref-type="bibr" rid="B49">Szumik 2004</xref>; <xref ref-type="bibr" rid="B54">Szumik et al. 2019</xref>); the three genera conform the subfamily <tp:taxon-name><tp:taxon-name-part taxon-name-part-type="subfamily">Archembiinae</tp:taxon-name-part></tp:taxon-name>.</p></tp:treatment-sec><ref-list><ref id="B44"><mixed-citation xmlns:xlink="http://www.w3.org/1999/xlink" xlink:type="simple"><person-group><name name-style="western"><surname>Szumik</surname><given-names>C</given-names></name></person-group> (<year>1996</year>) <article-title>The higher classification of the order <tp:taxon-name><tp:taxon-name-part taxon-name-part-type="order">Embioptera</tp:taxon-name-part></tp:taxon-name>: a cladistic analysis.</article-title><source>Cladistics</source><volume>12</volume>: <fpage>41</fpage>–<lpage>64</lpage>. <ext-link xlink:href="10.1111/j.1096-0031.1996.tb00192.x" ext-link-type="doi" xlink:type="simple">https://doi.org/10.1111/j.1096-0031.1996.tb00192.x</ext-link></mixed-citation></ref><ref id="B45"><mixed-citation xmlns:xlink="http://www.w3.org/1999/xlink" xlink:type="simple"><person-group><name name-style="western"><surname>Szumik</surname><given-names>C</given-names></name></person-group> (<year>1997</year>) <article-title>Two new neotropical genera of <tp:taxon-name><tp:taxon-name-part taxon-name-part-type="family">Embiidae</tp:taxon-name-part></tp:taxon-name> (<tp:taxon-name><tp:taxon-name-part taxon-name-part-type="order">Embioptera</tp:taxon-name-part></tp:taxon-name>, <tp:taxon-name><tp:taxon-name-part taxon-name-part-type="class">Insecta</tp:taxon-name-part></tp:taxon-name>).</article-title><source>Journal of the New York Entomological Society</source><volume>105</volume>: <fpage>140</fpage>–<lpage>153</lpage>.</mixed-citation></ref><ref id="B46"><mixed-citation xmlns:xlink="http://www.w3.org/1999/xlink" xlink:type="simple"><person-group><name name-style="western"><surname>Szumik</surname><given-names>C</given-names></name></person-group> (<year>1998a</year>) <article-title>Capítulo 4: <tp:taxon-name><tp:taxon-name-part taxon-name-part-type="order">Embioptera</tp:taxon-name-part></tp:taxon-name>.</article-title> In: <person-group><name name-style="western"><surname>Coscarón</surname><given-names>S</given-names></name><name name-style="western"><surname>Morrone</surname><given-names>J</given-names></name></person-group> (<role>Eds</role>) <issue-title>Biodiversidad de artrópodos argentinos.</issue-title><source>Ediciones del Sur, Argentina</source>, <fpage>32</fpage>–<lpage>37</lpage>.</mixed-citation></ref><ref id="B39"><mixed-citation xmlns:xlink="http://www.w3.org/1999/xlink" xlink:type="simple"><person-group><name name-style="western"><surname>Ross</surname><given-names>ES</given-names></name></person-group> (<year>2001</year>) <article-title><tp:taxon-name><tp:taxon-name-part taxon-name-part-type="genus">Embia</tp:taxon-name-part></tp:taxon-name>. Contributions to the Biosystematics of the Insect Order <tp:taxon-name><tp:taxon-name-part taxon-name-part-type="order">Embiidina</tp:taxon-name-part></tp:taxon-name>. Part 3. The <tp:taxon-name><tp:taxon-name-part taxon-name-part-type="family">Embiidae</tp:taxon-name-part></tp:taxon-name> of the Americas (Order <tp:taxon-name><tp:taxon-name-part taxon-name-part-type="order">Embiidina</tp:taxon-name-part></tp:taxon-name>).</article-title><source>Occasional Papers of the California Academy of Sciences</source><volume>150</volume>: <fpage>1</fpage>–<lpage>86</lpage>.</mixed-citation></ref><ref id="B49"><mixed-citation xmlns:xlink="http://www.w3.org/1999/xlink" xlink:type="simple"><person-group><name name-style="western"><surname>Szumik</surname><given-names>C</given-names></name></person-group> (<year>2004</year>) <article-title>Phylogenetic systematics of <tp:taxon-name><tp:taxon-name-part taxon-name-part-type="family">Archembiidae</tp:taxon-name-part></tp:taxon-name> (<tp:taxon-name><tp:taxon-name-part taxon-name-part-type="order">Embiidina</tp:taxon-name-part></tp:taxon-name>, <tp:taxon-name><tp:taxon-name-part taxon-name-part-type="class">Insecta</tp:taxon-name-part></tp:taxon-name>).</article-title><source>Systematic Entomology</source><volume>29</volume>: <fpage>215</fpage>–<lpage>237</lpage>. <ext-link xlink:href="10.1111/j.0307-6970.2004.00239.x" ext-link-type="doi" xlink:type="simple">https://doi.org/10.1111/j.0307-6970.2004.00239.x</ext-link></mixed-citation></ref><ref id="B52"><mixed-citation xmlns:xlink="http://www.w3.org/1999/xlink" xlink:type="simple"><person-group><name name-style="western"><surname>Szumik</surname><given-names>C</given-names></name><name name-style="western"><surname>Edgerly</surname><given-names>J</given-names></name><name name-style="western"><surname>Hayashi</surname><given-names>C</given-names></name></person-group> (<year>2008</year>) <article-title>Phylogeny of Embiopterans (<tp:taxon-name><tp:taxon-name-part taxon-name-part-type="class">Insecta</tp:taxon-name-part></tp:taxon-name>).</article-title><source>Cladistics</source><volume>24</volume>: <fpage>993</fpage>–<lpage>1005</lpage>. <ext-link xlink:href="10.1111/j.1096-0031.2008.00228.x" ext-link-type="doi" xlink:type="simple">https://doi.org/10.1111/j.1096-0031.2008.00228.x</ext-link></mixed-citation></ref><ref id="B50"><mixed-citation xmlns:xlink="http://www.w3.org/1999/xlink" xlink:type="simple"><person-group><name name-style="western"><surname>Szumik</surname><given-names>C</given-names></name></person-group> (<year>2012</year>) <article-title>Capítulo 20. <tp:taxon-name><tp:taxon-name-part taxon-name-part-type="order">Embioptera</tp:taxon-name-part></tp:taxon-name>.</article-title> In: <person-group><name name-style="western"><surname>Rafael</surname><given-names>JA</given-names></name><name name-style="western"><surname>Melo</surname><given-names>GAR</given-names></name><name name-style="western"><surname>Carvalho</surname><given-names>CJB</given-names></name><name name-style="western"><surname>Casari</surname><given-names>SAC</given-names></name><name name-style="western"><surname>Constatino</surname><given-names>R</given-names></name></person-group> (<role>Eds</role>) <issue-title>Insetos do Brasil, Diversidade e Taxonomia.</issue-title><source>Holos Editora, Ribeirao Preto</source>, <fpage>348</fpage>–<lpage>354</lpage>.</mixed-citation></ref><ref id="B54"><mixed-citation xmlns:xlink="http://www.w3.org/1999/xlink" xlink:type="simple"><person-group><name name-style="western"><surname>Szumik</surname><given-names>C</given-names></name><name name-style="western"><surname>Juárez</surname><given-names>ML</given-names></name><name name-style="western"><surname>Ramirez</surname><given-names>MJ</given-names></name><name name-style="western"><surname>Goloboff</surname><given-names>P</given-names></name><name name-style="western"><surname>Pereyra</surname><given-names>V</given-names></name></person-group> (<year>2019</year>) <article-title>Implications of the tympanal hearing organ and ultrastructure of chaetotaxy for the higher classification of <tp:taxon-name><tp:taxon-name-part taxon-name-part-type="order">Embioptera</tp:taxon-name-part></tp:taxon-name>.</article-title><source>Novitates</source><volume>3933</volume>: <fpage>1</fpage>–<lpage>31</lpage>. <ext-link xlink:href="10.1206/3933.1" ext-link-type="doi" xlink:type="simple">https://doi.org/10.1206/3933.1</ext-link></mixed-citation></ref><ref id="B34"><mixed-citation xmlns:xlink="http://www.w3.org/1999/xlink" xlink:type="simple"><person-group><name name-style="western"><surname>Ross</surname><given-names>ES</given-names></name></person-group> (<year>1971</year>) <article-title>A new neotropical genus and species of <tp:taxon-name><tp:taxon-name-part taxon-name-part-type="order">Embioptera</tp:taxon-name-part></tp:taxon-name>.</article-title><source>The Wasmann Journal of Biology</source><volume>29</volume>: <fpage>29</fpage>–<lpage>36</lpage>.</mixed-citation></ref></ref-list></tp:taxon-treatment>
