# Supplementary material for: ﻿Embioptera (Insecta) from Brazil: New species and a taxonomic update
Source: Zookeys. 2022 Mar 10;1088:129–71. doi: 10.3897/zookeys.1088.72910 (PMC8930931; doi:10.3897/zookeys.1088.72910)
Supplement: XML Treatment for Archembia oruma [file zookeys.1088.72910-treatment6.xml]

<!DOCTYPE tp:taxon-treatment
  PUBLIC "-//TaxonX//DTD Taxonomic Treatment Publishing DTD v0 20100105//EN" "tax-treatment-NSO.dtd">
<tp:taxon-treatment xmlns:tp="http://www.plazi.org/taxpub"><tp:treatment-meta><kwd-group><label>Taxon classification</label><kwd>
                  <named-content content-type="kingdom">Animalia</named-content>
                </kwd><kwd>
                  <named-content content-type="order">Embioptera</named-content>
                </kwd><kwd>
                  <named-content content-type="family">Archembiidae</named-content>
                </kwd></kwd-group><mixed-citation publication-type="journal"><person-group><name><surname>Szumik</surname><given-names>Claudia</given-names></name><name><surname>Pereyra</surname><given-names>Verónica</given-names></name><name><surname>Szumik</surname><given-names>Victoria E. Goloboff</given-names></name><name><surname>Costa-Pinto</surname><given-names>Paula Jéssica</given-names></name><name><surname>Juárez</surname><given-names>María Laura</given-names></name></person-group><article-title>﻿<tp:taxon-name><tp:taxon-name-part taxon-name-part-type="order">Embioptera</tp:taxon-name-part></tp:taxon-name> (<tp:taxon-name><tp:taxon-name-part taxon-name-part-type="class">Insecta</tp:taxon-name-part></tp:taxon-name>) from Brazil: New species and a taxonomic update</article-title><source>Zookeys</source><day>10</day><month>03</month><year>2022</year><volume>1088</volume><fpage>129</fpage><lpage>171</lpage><pub-id pub-id-type="doi">10.3897/zookeys.1088.72910</pub-id></mixed-citation></tp:treatment-meta><tp:nomenclature><label>﻿</label><tp:taxon-name>
                <object-id xmlns:xlink="http://www.w3.org/1999/xlink" content-type="arpha" xlink:type="simple">CF4A35B7-0D77-5268-B1D6-FECEC265A18B</object-id>
                <tp:taxon-name-part taxon-name-part-type="genus" reg="Archembia">Archembia</tp:taxon-name-part>
                <tp:taxon-name-part taxon-name-part-type="species" reg="oruma">oruma</tp:taxon-name-part>
                <object-id xmlns:xlink="http://www.w3.org/1999/xlink" content-type="zoobank" xlink:type="simple">http://zoobank.org/4AD6EBF1-7739-4A5B-959A-22EFD20B8973</object-id>
              </tp:taxon-name><tp:taxon-authority>Szumik</tp:taxon-authority><tp:taxon-status xmlns:xlink="http://www.w3.org/1999/xlink" xlink:type="simple">sp. nov.</tp:taxon-status><xref ref-type="fig" rid="F3">Figs 13–18</xref></tp:nomenclature><tp:treatment-sec sec-type="type material" id="SECID0ELAAI"><title>Type material.</title><p><bold><italic>Holotype</italic></bold>: male, Brazil: Mato Grosso: Serra do Urucum-Corumbá, 30-XI-1960, K. Lenko leg., <named-content xmlns:xlink="http://www.w3.org/1999/xlink" content-type="dwc:institutional_code" xlink:type="simple">MZUSP</named-content>.</p></tp:treatment-sec><tp:treatment-sec sec-type="diagnosis" id="SECID0E2AAI"><title>Diagnosis.</title><p><italic><tp:taxon-name><tp:taxon-name-part taxon-name-part-type="genus" reg="Archembia">Archembia</tp:taxon-name-part><tp:taxon-name-part taxon-name-part-type="species" reg="oruma">oruma</tp:taxon-name-part></tp:taxon-name></italic> sp. nov. can be distinguished from the other species of <italic><tp:taxon-name><tp:taxon-name-part taxon-name-part-type="genus" reg="Archembia">Archembia</tp:taxon-name-part></tp:taxon-name></italic> by having a <abbrev xmlns:xlink="http://www.w3.org/1999/xlink" xlink:title="caudal process of the 10L" id="ABBRID0ETBAI" xlink:type="simple">10Lp1</abbrev> extremely prolonged and straight, with an acute and curved apex without longitudinal carina.</p></tp:treatment-sec><tp:treatment-sec sec-type="description" id="SECID0EXBAI"><title>Description.</title><p><bold>Male</bold> (holotype). Uniformly orangish brown with some color details: prothorax yellowish brown and wings brown. Total length 14.00. Head quite hirsute, almost circular, postocular suture scarcely marked, width/length = 0.79; eyes not large OR = 0.60; Md: 3–2 incisor teeth and 2–1 molar teeth. <abbrev xmlns:xlink="http://www.w3.org/1999/xlink" xlink:title="mentum" id="ABBRID0E6BAI" xlink:type="simple">Mm</abbrev> conspicuous, <abbrev xmlns:xlink="http://www.w3.org/1999/xlink" xlink:title="submentum" id="ABBRID0EDCAI" xlink:type="simple">Sm</abbrev> hirsute, anterior margin membranous and basally broad (Fig. <xref ref-type="fig" rid="F3">13</xref>). Forewing length 9.50 mm, hindwing length 7.80. Wing base union type B, wing venation (Fig. <xref ref-type="fig" rid="F3">14</xref>): Ma, Ma1, Ma2, and Mp diffuse but clearly reach wing edge, Cua less conspicuous not reaching wing edge; cross-veins in forewing: R1-Rs: 4, Rs-Ma1: 2, Ma-Mp: 1 o 2, Cu-A: 2 (Fig. <xref ref-type="fig" rid="F3">14</xref>). Basitarsus of hind leg narrow and large (Fig. <xref ref-type="fig" rid="F3">15</xref>): length 0.58, width/length = 0.26, medial bladder large, medial bladder diameter/ basitarsus width = 0.67; single row of setae on retrolateral face, four rows on anterolateral face, two or three rows of setae on ventrobasal face. Terminalia (Figs <xref ref-type="fig" rid="F3">16–18</xref>), anterior margin of <abbrev xmlns:xlink="http://www.w3.org/1999/xlink" xlink:title="tenth left hemitergite" id="ABBRID0E2CAI" xlink:type="simple">10L</abbrev> slightly concave, inner basal angle of <abbrev xmlns:xlink="http://www.w3.org/1999/xlink" xlink:title="tenth left hemitergite" id="ABBRID0E6CAI" xlink:type="simple">10L</abbrev> excavate (Fig. <xref ref-type="fig" rid="F3">16</xref>); <abbrev xmlns:xlink="http://www.w3.org/1999/xlink" xlink:title="caudal process of the 10L" id="ABBRID0EHDAI" xlink:type="simple">10Lp1</abbrev> not bifid, prolonged, and straight, without longitudinal carina, apex moderately curved (Fig. <xref ref-type="fig" rid="F3">17</xref>); <abbrev xmlns:xlink="http://www.w3.org/1999/xlink" xlink:title="caudal process of the 10R" id="ABBRID0EPDAI" xlink:type="simple">10Rp1</abbrev> with apex dorsally acute and ventrally globose (Fig. <xref ref-type="fig" rid="F3">18</xref>); <abbrev xmlns:xlink="http://www.w3.org/1999/xlink" xlink:title="anterior process of the 10R" id="ABBRID0EXDAI" xlink:type="simple">10Rp2</abbrev> clearly defined bar (Fig. <xref ref-type="fig" rid="F3">16</xref>). <abbrev xmlns:xlink="http://www.w3.org/1999/xlink" xlink:title="epiproct" id="ABBRID0E6DAI" xlink:type="simple">Ep</abbrev> conspicuous. <abbrev xmlns:xlink="http://www.w3.org/1999/xlink" xlink:title="process of H" id="ABBRID0EDEAI" xlink:type="simple">Hp</abbrev> with longitudinal keels (Fig. <xref ref-type="fig" rid="F3">18</xref>), <abbrev xmlns:xlink="http://www.w3.org/1999/xlink" xlink:title="left paraproct" id="ABBRID0ELEAI" xlink:type="simple">Lpp</abbrev> as Fig. <xref ref-type="fig" rid="F3">18</xref>, microtrichia present; <abbrev xmlns:xlink="http://www.w3.org/1999/xlink" xlink:title="right paraproct" id="ABBRID0ETEAI" xlink:type="simple">Rpp</abbrev> not conspicuous. <abbrev xmlns:xlink="http://www.w3.org/1999/xlink" xlink:title="caudal left cercus" id="ABBRID0EXEAI" xlink:type="simple">LC2</abbrev> clearly longer than <abbrev xmlns:xlink="http://www.w3.org/1999/xlink" xlink:title="basal left cercus" id="ABBRID0E2EAI" xlink:type="simple">LC1</abbrev>, longitudinal ratio of <abbrev xmlns:xlink="http://www.w3.org/1999/xlink" xlink:title="basal left cercus" id="ABBRID0E6EAI" xlink:type="simple">LC1</abbrev>/<abbrev xmlns:xlink="http://www.w3.org/1999/xlink" xlink:title="caudal left cercus" id="ABBRID0EDFAI" xlink:type="simple">LC2</abbrev>: 0.65; <abbrev xmlns:xlink="http://www.w3.org/1999/xlink" xlink:title="distal process of LC1" id="ABBRID0EHFAI" xlink:type="simple">LC1dp</abbrev> medial, shape as Fig. <xref ref-type="fig" rid="F3">16</xref>. <bold>Female.</bold> Unknown.</p><fig id="F3" position="float" orientation="portrait"><object-id xmlns:xlink="http://www.w3.org/1999/xlink" content-type="doi" xlink:type="simple">10.3897/zookeys.1088.72910.figures13-18</object-id><object-id xmlns:xlink="http://www.w3.org/1999/xlink" content-type="arpha" xlink:type="simple">2A462B03-B59D-52AE-8129-EE5FDE48C6BA</object-id><label>Figures 13–18.</label><caption><p><italic><tp:taxon-name><tp:taxon-name-part taxon-name-part-type="genus" reg="Archembia">Archembia</tp:taxon-name-part><tp:taxon-name-part taxon-name-part-type="species" reg="oruma">oruma</tp:taxon-name-part></tp:taxon-name></italic> Szumik, sp. nov. <bold>13</bold><abbrev xmlns:xlink="http://www.w3.org/1999/xlink" xlink:title="mentum" id="ABBRID0EGGAI" xlink:type="simple">Mm</abbrev>+<abbrev xmlns:xlink="http://www.w3.org/1999/xlink" xlink:title="submentum" id="ABBRID0EKGAI" xlink:type="simple">Sm</abbrev><bold>14</bold> right forewing <bold>15</bold> basitarsus of hind right leg <bold>16</bold> terminalia, dorsal view <bold>17</bold><abbrev xmlns:xlink="http://www.w3.org/1999/xlink" xlink:title="caudal process of the 10L" id="ABBRID0EWGAI" xlink:type="simple">10Lp1</abbrev>, dorsal view <bold>18</bold> terminalia, ventral view.</p></caption><graphic xmlns:xlink="http://www.w3.org/1999/xlink" xlink:href="zookeys-1088-129-g003.jpg" position="float" orientation="portrait" xlink:type="simple" id="oo_657206.jpg"><uri content-type="original_file" xlink:type="simple">https://binary.pensoft.net/fig/657206</uri></graphic></fig></tp:treatment-sec><tp:treatment-sec sec-type="etymology" id="SECID0EBHAI"><title>Etymology.</title><p>The specific name is an arbitrary combination of letters.</p></tp:treatment-sec><tp:treatment-sec sec-type="Additional records" id="SECID0EGHAI"><title>Additional records.</title><p>Brazil • <bold><italic>Paratype</italic></bold>: 1 male, same data as Holotype, <named-content xmlns:xlink="http://www.w3.org/1999/xlink" content-type="dwc:institutional_code" xlink:type="simple">MZUSP</named-content>; 2 males on slides with the following labels ‘<tp:taxon-name><tp:taxon-name-part taxon-name-part-type="genus" reg="Embolyntha">Embolyntha</tp:taxon-name-part><tp:taxon-name-part taxon-name-part-type="species" reg="batesi">batesi</tp:taxon-name-part></tp:taxon-name> (MacLach.)’ ‘Barro Alto, Est. Minas, Brazil Nov.’ ‘31 (José Blaser) det. Davis Proc. L.S. N.S.W., 1940 65:348’, <named-content xmlns:xlink="http://www.w3.org/1999/xlink" content-type="dwc:institutional_code" xlink:type="simple">MCZ</named-content>.</p></tp:treatment-sec></tp:taxon-treatment>
