# Supplementary material for: ﻿Embioptera (Insecta) from Brazil: New species and a taxonomic update
Source: Zookeys. 2022 Mar 10;1088:129–71. doi: 10.3897/zookeys.1088.72910 (PMC8930931; doi:10.3897/zookeys.1088.72910)
Supplement: XML Treatment for Embolyntha [file zookeys.1088.72910-treatment7.xml]

<!DOCTYPE tp:taxon-treatment
  PUBLIC "-//TaxonX//DTD Taxonomic Treatment Publishing DTD v0 20100105//EN" "tax-treatment-NSO.dtd">
<tp:taxon-treatment xmlns:tp="http://www.plazi.org/taxpub"><tp:treatment-meta><kwd-group><label>Taxon classification</label><kwd>
                  <named-content content-type="kingdom">Animalia</named-content>
                </kwd><kwd>
                  <named-content content-type="order">Embioptera</named-content>
                </kwd><kwd>
                  <named-content content-type="family">Archembiidae</named-content>
                </kwd></kwd-group><mixed-citation publication-type="journal"><person-group><name><surname>Szumik</surname><given-names>Claudia</given-names></name><name><surname>Pereyra</surname><given-names>Verónica</given-names></name><name><surname>Szumik</surname><given-names>Victoria E. Goloboff</given-names></name><name><surname>Costa-Pinto</surname><given-names>Paula Jéssica</given-names></name><name><surname>Juárez</surname><given-names>María Laura</given-names></name></person-group><article-title>﻿<tp:taxon-name><tp:taxon-name-part taxon-name-part-type="order">Embioptera</tp:taxon-name-part></tp:taxon-name> (<tp:taxon-name><tp:taxon-name-part taxon-name-part-type="class">Insecta</tp:taxon-name-part></tp:taxon-name>) from Brazil: New species and a taxonomic update</article-title><source>Zookeys</source><day>10</day><month>03</month><year>2022</year><volume>1088</volume><fpage>129</fpage><lpage>171</lpage><pub-id pub-id-type="doi">10.3897/zookeys.1088.72910</pub-id></mixed-citation></tp:treatment-meta><tp:nomenclature><label>﻿Genus</label><tp:taxon-name>
                <object-id xmlns:xlink="http://www.w3.org/1999/xlink" content-type="arpha" xlink:type="simple">0C06867E-E886-5764-9F89-BB53222A868F</object-id>
                <tp:taxon-name-part taxon-name-part-type="genus" reg="Embolyntha">Embolyntha</tp:taxon-name-part>
              </tp:taxon-name><tp:taxon-authority>Davis, 1940</tp:taxon-authority><tp:nomenclature-citation-list><tp:nomenclature-citation><tp:taxon-name>
                    <tp:taxon-name-part taxon-name-part-type="genus" reg="Embius">Embius</tp:taxon-name-part>
                  </tp:taxon-name><comment>? Griffith &amp; Pidgeon, 1832: 786, name and illustration, type species <tp:taxon-name><tp:taxon-name-part taxon-name-part-type="genus" reg="Embius">Embius</tp:taxon-name-part><tp:taxon-name-part taxon-name-part-type="species" reg="brasilinesis">brasilinesis</tp:taxon-name-part></tp:taxon-name> Gray.</comment></tp:nomenclature-citation><tp:nomenclature-citation><tp:taxon-name>
                    <tp:taxon-name-part taxon-name-part-type="genus" reg="Olyntha">Olyntha</tp:taxon-name-part>
                  </tp:taxon-name><comment>Griffith &amp; Pidgeon, 1832: 347, as subgenus of <tp:taxon-name><tp:taxon-name-part taxon-name-part-type="genus" reg="Embia">Embia</tp:taxon-name-part></tp:taxon-name> Latreille, type species <tp:taxon-name><tp:taxon-name-part taxon-name-part-type="genus" reg="Olyntha">Olyntha</tp:taxon-name-part><tp:taxon-name-part taxon-name-part-type="species" reg="brasiliensis">brasiliensis</tp:taxon-name-part></tp:taxon-name> Griffith and Pidgeon; <xref ref-type="bibr" rid="B58">Westwood 1837</xref>: 373, redescription; <xref ref-type="bibr" rid="B1">Burmeister 1839</xref>: 770, distinctive characters; <xref ref-type="bibr" rid="B57">Walker 1853</xref>: 532, catalog, diagnosis, species included; <xref ref-type="bibr" rid="B20">Krauss 1911</xref>: 27, erected to genus; <xref ref-type="bibr" rid="B14">Enderlein 1912</xref>: 29, as junior synonym of <tp:taxon-name><tp:taxon-name-part taxon-name-part-type="genus" reg="Embia">Embia</tp:taxon-name-part></tp:taxon-name>; <xref ref-type="bibr" rid="B8">Davis 1940b</xref>: 323, 324, invalid name preoccupied by a genus of <tp:taxon-name><tp:taxon-name-part taxon-name-part-type="order">Coleoptera</tp:taxon-name-part></tp:taxon-name>.</comment></tp:nomenclature-citation><tp:nomenclature-citation><tp:taxon-name>
                    <tp:taxon-name-part taxon-name-part-type="genus" reg="Embolyntha">Embolyntha</tp:taxon-name-part>
                  </tp:taxon-name><comment>Davis, 1940c: 344, description and diagnosis, key to the species, type species <tp:taxon-name><tp:taxon-name-part taxon-name-part-type="genus" reg="Olyntha">Olyntha</tp:taxon-name-part><tp:taxon-name-part taxon-name-part-type="species" reg="brasiliensis">brasiliensis</tp:taxon-name-part></tp:taxon-name>, <tp:taxon-name><tp:taxon-name-part taxon-name-part-type="genus" reg="Embius">Embius</tp:taxon-name-part></tp:taxon-name> and <tp:taxon-name><tp:taxon-name-part taxon-name-part-type="genus" reg="Olyntha">Olyntha</tp:taxon-name-part></tp:taxon-name> preoccupied names; <xref ref-type="bibr" rid="B31">Ross 1944</xref>: 412, discussion; <xref ref-type="bibr" rid="B34">Ross 1971</xref>: 29, genus restricted only to type species; <xref ref-type="bibr" rid="B45">Szumik 1997</xref>: 141, phylogeny; <xref ref-type="bibr" rid="B46">Szumik 1998a</xref>: 34, genera key; <xref ref-type="bibr" rid="B39">Ross 2001</xref>: 26, diagnosis; <xref ref-type="bibr" rid="B49">Szumik 2004</xref>: 226, diagnosis, composition, phylogeny; <xref ref-type="bibr" rid="B52">Szumik et al. 2008</xref>: 997, phylogeny; <xref ref-type="bibr" rid="B23">Miller 2009</xref>: 10, catalog; <xref ref-type="bibr" rid="B50">Szumik 2012</xref>: 352, list of genera from Brazil; <xref ref-type="bibr" rid="B54">Szumik et al. 2019</xref>: 9, tympanal hearing, silk ejectors, leg chaetotaxy, phylogeny.</comment></tp:nomenclature-citation><tp:nomenclature-citation><tp:taxon-name>
                    <tp:taxon-name-part taxon-name-part-type="genus" reg="Argocercembia">Argocercembia</tp:taxon-name-part>
                  </tp:taxon-name><comment>Ross, 2001: 63, type species <tp:taxon-name><tp:taxon-name-part taxon-name-part-type="genus" reg="Argocercembia">Argocercembia</tp:taxon-name-part><tp:taxon-name-part taxon-name-part-type="species" reg="guyana">guyana</tp:taxon-name-part></tp:taxon-name> Ross; <xref ref-type="bibr" rid="B49">Szumik 2004</xref>: 226, junior synonym of <tp:taxon-name><tp:taxon-name-part taxon-name-part-type="genus" reg="Embolyntha">Embolyntha</tp:taxon-name-part></tp:taxon-name> Davis.</comment></tp:nomenclature-citation></tp:nomenclature-citation-list></tp:nomenclature><tp:treatment-sec sec-type="diagnosis" id="SECID0EDPAI"><title>Diagnosis.</title><p><italic><tp:taxon-name><tp:taxon-name-part taxon-name-part-type="genus" reg="Embolyntha">Embolyntha</tp:taxon-name-part></tp:taxon-name></italic> can be distinguished from other <tp:taxon-name><tp:taxon-name-part taxon-name-part-type="family">Archembiidae</tp:taxon-name-part></tp:taxon-name> by <abbrev xmlns:xlink="http://www.w3.org/1999/xlink" xlink:title="submentum" id="ABBRID0EVPAI" xlink:type="simple">Sm</abbrev> with anterior margin membranous, <abbrev xmlns:xlink="http://www.w3.org/1999/xlink" xlink:title="caudal process of the 10L" id="ABBRID0EZPAI" xlink:type="simple">10Lp1</abbrev> simple and starting at inner caudal angle of <abbrev xmlns:xlink="http://www.w3.org/1999/xlink" xlink:title="tenth left hemitergite" id="ABBRID0E4PAI" xlink:type="simple">10L</abbrev>, <abbrev xmlns:xlink="http://www.w3.org/1999/xlink" xlink:title="caudal process of the 10L" id="ABBRID0EBQAI" xlink:type="simple">10Lp1</abbrev> leaf-like with many longitudinal carinae (<xref ref-type="bibr" rid="B49">Szumik 2004</xref>).</p></tp:treatment-sec><tp:treatment-sec sec-type="distribution" id="SECID0EJQAI"><title>Composition and distribution.</title><p><italic><tp:taxon-name><tp:taxon-name-part taxon-name-part-type="genus" reg="Embolyntha">Embolyntha</tp:taxon-name-part></tp:taxon-name></italic> has two species (<xref ref-type="bibr" rid="B49">Szumik 2004</xref>): <italic><tp:taxon-name><tp:taxon-name-part taxon-name-part-type="genus" reg="Embolyntha">Embolyntha</tp:taxon-name-part><tp:taxon-name-part taxon-name-part-type="species" reg="brasiliensis">brasiliensis</tp:taxon-name-part></tp:taxon-name></italic> (Gray, 1832) from Brazil (without any specific location) and <italic><tp:taxon-name><tp:taxon-name-part taxon-name-part-type="genus" reg="Embolyntha">Embolyntha</tp:taxon-name-part><tp:taxon-name-part taxon-name-part-type="species" reg="guyana">guyana</tp:taxon-name-part></tp:taxon-name></italic> (Ross, 2001) from Guyana and Brazil (see Catalog for details). In addition, one new species from Brazil is described below.</p></tp:treatment-sec><tp:treatment-sec sec-type="distribution" id="SECID0EQRAI"><title>Distribution.</title><p>South America.</p></tp:treatment-sec><tp:treatment-sec sec-type="Relationships" id="SECID0EVRAI"><title>Relationships.</title><p><italic><tp:taxon-name><tp:taxon-name-part taxon-name-part-type="genus" reg="Argocercembia">Argocercembia</tp:taxon-name-part></tp:taxon-name></italic> was synonymized with <italic><tp:taxon-name><tp:taxon-name-part taxon-name-part-type="genus" reg="Embolyntha">Embolyntha</tp:taxon-name-part></tp:taxon-name></italic> by <xref ref-type="bibr" rid="B49">Szumik (2004)</xref> because of the minimal differences between them. Both taxa appeared grouped together by sharing <abbrev xmlns:xlink="http://www.w3.org/1999/xlink" xlink:title="caudal process of the 10L" id="ABBRID0ENSAI" xlink:type="simple">10Lp1</abbrev> shape, a small medial bladder in males, and <abbrev xmlns:xlink="http://www.w3.org/1999/xlink" xlink:title="distal process of LC1" id="ABBRID0ERSAI" xlink:type="simple">LC1dp</abbrev> in a medial position, both forming a well-supported group. In the higher classification of the Order (<xref ref-type="bibr" rid="B52">Szumik et al. 2008</xref>: 927), the genus remains monophyletic and as sister group of the monotypic genus <italic><tp:taxon-name><tp:taxon-name-part taxon-name-part-type="genus" reg="Ochrembia">Ochrembia</tp:taxon-name-part></tp:taxon-name></italic>. Finally, these groups remain supported in a more recent study (<xref ref-type="bibr" rid="B54">Szumik et al. 2019</xref>: 9) where new evidence from ultrastructure traits on leg chaetotaxy as well as the chordotonal organ were included.</p></tp:treatment-sec><ref-list><ref id="B58"><mixed-citation xmlns:xlink="http://www.w3.org/1999/xlink" xlink:type="simple"><person-group><name name-style="western"><surname>Westwood</surname><given-names>JO</given-names></name></person-group> (<year>1837</year>) <article-title>Characters of <tp:taxon-name><tp:taxon-name-part taxon-name-part-type="genus">Embia</tp:taxon-name-part></tp:taxon-name>, a genus of Insects allied to the white ants (Termites); with descriptions of the species of which it is composed.</article-title><source>Transactions of the Linnean Society of London (Zoology)</source><volume>17</volume>: <fpage>369</fpage>–<lpage>374</lpage>. <ext-link xlink:href="10.1111/j.1095-8339.1834.tb00029.x" ext-link-type="doi" xlink:type="simple">https://doi.org/10.1111/j.1095-8339.1834.tb00029.x</ext-link></mixed-citation></ref><ref id="B1"><mixed-citation xmlns:xlink="http://www.w3.org/1999/xlink" xlink:type="simple"><person-group><name name-style="western"><surname>Burmeister</surname><given-names>H</given-names></name></person-group> (<year>1839</year>) <article-title>Handbuch der Entomologie.</article-title><source>Berlin</source><volume>2</volume>: <fpage>757</fpage>–<lpage>1050</lpage>.</mixed-citation></ref><ref id="B57"><mixed-citation xmlns:xlink="http://www.w3.org/1999/xlink" xlink:type="simple"><person-group><name name-style="western"><surname>Walker</surname><given-names>F</given-names></name></person-group> (<year>1853</year>) <source>Catalogue of the specimens of Neuropterous Insects in the collection of the British Museum.</source><publisher-name>London</publisher-name>, <publisher-loc>Part 3</publisher-loc>, <size units="page">585 pp</size>.</mixed-citation></ref><ref id="B20"><mixed-citation xmlns:xlink="http://www.w3.org/1999/xlink" xlink:type="simple"><person-group><name name-style="western"><surname>Krauss</surname><given-names>HA</given-names></name></person-group> (<year>1911</year>) <article-title>Monographie der Embien.</article-title><source>Zoologica (Stuttgart)</source><volume>23</volume>: <fpage>1</fpage>–<lpage>78</lpage>.</mixed-citation></ref><ref id="B14"><mixed-citation xmlns:xlink="http://www.w3.org/1999/xlink" xlink:type="simple"><person-group><name name-style="western"><surname>Enderlein</surname><given-names>G</given-names></name></person-group> (<year>1912</year>) <article-title>Embiidinen. Collections zoologiques deu Baron E. de S. Longchamps. Catalogue Systématique et Descriptif. Bruxelles, M.</article-title><source>Hayez, imprimeur de l’Académie Royale de Belgique</source><volume>3</volume>: <fpage>1</fpage>–<lpage>121</lpage>.</mixed-citation></ref><ref id="B8"><mixed-citation xmlns:xlink="http://www.w3.org/1999/xlink" xlink:type="simple"><person-group><name name-style="western"><surname>Davis</surname><given-names>C</given-names></name></person-group> (<year>1940b</year>) <article-title>Taxonomic notes on the Order <tp:taxon-name><tp:taxon-name-part taxon-name-part-type="order">Embioptera</tp:taxon-name-part></tp:taxon-name>. Part XVI: The genus <italic><tp:taxon-name><tp:taxon-name-part taxon-name-part-type="genus">Embia</tp:taxon-name-part></tp:taxon-name></italic> Latreille.</article-title><source>Proceedings of the Linnean Society of New South Wales</source><volume>65</volume>: <fpage>323</fpage>–<lpage>344</lpage>.</mixed-citation></ref><ref id="B31"><mixed-citation xmlns:xlink="http://www.w3.org/1999/xlink" xlink:type="simple"><person-group><name name-style="western"><surname>Ross</surname><given-names>ES</given-names></name></person-group> (<year>1944</year>) <article-title>A revision of the <tp:taxon-name><tp:taxon-name-part taxon-name-part-type="order">Embioptera</tp:taxon-name-part></tp:taxon-name> or Web–Spinners, of the New World.</article-title><source>Proceedings of the Entomological Society of Washington</source><volume>94</volume>: <fpage>401</fpage>–<lpage>504</lpage>. <ext-link xlink:href="10.5479/si.00963801.94-3175.401" ext-link-type="doi" xlink:type="simple">https://doi.org/10.5479/si.00963801.94-3175.401</ext-link></mixed-citation></ref><ref id="B34"><mixed-citation xmlns:xlink="http://www.w3.org/1999/xlink" xlink:type="simple"><person-group><name name-style="western"><surname>Ross</surname><given-names>ES</given-names></name></person-group> (<year>1971</year>) <article-title>A new neotropical genus and species of <tp:taxon-name><tp:taxon-name-part taxon-name-part-type="order">Embioptera</tp:taxon-name-part></tp:taxon-name>.</article-title><source>The Wasmann Journal of Biology</source><volume>29</volume>: <fpage>29</fpage>–<lpage>36</lpage>.</mixed-citation></ref><ref id="B45"><mixed-citation xmlns:xlink="http://www.w3.org/1999/xlink" xlink:type="simple"><person-group><name name-style="western"><surname>Szumik</surname><given-names>C</given-names></name></person-group> (<year>1997</year>) <article-title>Two new neotropical genera of <tp:taxon-name><tp:taxon-name-part taxon-name-part-type="family">Embiidae</tp:taxon-name-part></tp:taxon-name> (<tp:taxon-name><tp:taxon-name-part taxon-name-part-type="order">Embioptera</tp:taxon-name-part></tp:taxon-name>, <tp:taxon-name><tp:taxon-name-part taxon-name-part-type="class">Insecta</tp:taxon-name-part></tp:taxon-name>).</article-title><source>Journal of the New York Entomological Society</source><volume>105</volume>: <fpage>140</fpage>–<lpage>153</lpage>.</mixed-citation></ref><ref id="B46"><mixed-citation xmlns:xlink="http://www.w3.org/1999/xlink" xlink:type="simple"><person-group><name name-style="western"><surname>Szumik</surname><given-names>C</given-names></name></person-group> (<year>1998a</year>) <article-title>Capítulo 4: <tp:taxon-name><tp:taxon-name-part taxon-name-part-type="order">Embioptera</tp:taxon-name-part></tp:taxon-name>.</article-title> In: <person-group><name name-style="western"><surname>Coscarón</surname><given-names>S</given-names></name><name name-style="western"><surname>Morrone</surname><given-names>J</given-names></name></person-group> (<role>Eds</role>) <issue-title>Biodiversidad de artrópodos argentinos.</issue-title><source>Ediciones del Sur, Argentina</source>, <fpage>32</fpage>–<lpage>37</lpage>.</mixed-citation></ref><ref id="B39"><mixed-citation xmlns:xlink="http://www.w3.org/1999/xlink" xlink:type="simple"><person-group><name name-style="western"><surname>Ross</surname><given-names>ES</given-names></name></person-group> (<year>2001</year>) <article-title><tp:taxon-name><tp:taxon-name-part taxon-name-part-type="genus">Embia</tp:taxon-name-part></tp:taxon-name>. Contributions to the Biosystematics of the Insect Order <tp:taxon-name><tp:taxon-name-part taxon-name-part-type="order">Embiidina</tp:taxon-name-part></tp:taxon-name>. Part 3. The <tp:taxon-name><tp:taxon-name-part taxon-name-part-type="family">Embiidae</tp:taxon-name-part></tp:taxon-name> of the Americas (Order <tp:taxon-name><tp:taxon-name-part taxon-name-part-type="order">Embiidina</tp:taxon-name-part></tp:taxon-name>).</article-title><source>Occasional Papers of the California Academy of Sciences</source><volume>150</volume>: <fpage>1</fpage>–<lpage>86</lpage>.</mixed-citation></ref><ref id="B49"><mixed-citation xmlns:xlink="http://www.w3.org/1999/xlink" xlink:type="simple"><person-group><name name-style="western"><surname>Szumik</surname><given-names>C</given-names></name></person-group> (<year>2004</year>) <article-title>Phylogenetic systematics of <tp:taxon-name><tp:taxon-name-part taxon-name-part-type="family">Archembiidae</tp:taxon-name-part></tp:taxon-name> (<tp:taxon-name><tp:taxon-name-part taxon-name-part-type="order">Embiidina</tp:taxon-name-part></tp:taxon-name>, <tp:taxon-name><tp:taxon-name-part taxon-name-part-type="class">Insecta</tp:taxon-name-part></tp:taxon-name>).</article-title><source>Systematic Entomology</source><volume>29</volume>: <fpage>215</fpage>–<lpage>237</lpage>. <ext-link xlink:href="10.1111/j.0307-6970.2004.00239.x" ext-link-type="doi" xlink:type="simple">https://doi.org/10.1111/j.0307-6970.2004.00239.x</ext-link></mixed-citation></ref><ref id="B52"><mixed-citation xmlns:xlink="http://www.w3.org/1999/xlink" xlink:type="simple"><person-group><name name-style="western"><surname>Szumik</surname><given-names>C</given-names></name><name name-style="western"><surname>Edgerly</surname><given-names>J</given-names></name><name name-style="western"><surname>Hayashi</surname><given-names>C</given-names></name></person-group> (<year>2008</year>) <article-title>Phylogeny of Embiopterans (<tp:taxon-name><tp:taxon-name-part taxon-name-part-type="class">Insecta</tp:taxon-name-part></tp:taxon-name>).</article-title><source>Cladistics</source><volume>24</volume>: <fpage>993</fpage>–<lpage>1005</lpage>. <ext-link xlink:href="10.1111/j.1096-0031.2008.00228.x" ext-link-type="doi" xlink:type="simple">https://doi.org/10.1111/j.1096-0031.2008.00228.x</ext-link></mixed-citation></ref><ref id="B23"><mixed-citation xmlns:xlink="http://www.w3.org/1999/xlink" xlink:type="simple"><person-group><name name-style="western"><surname>Miller</surname><given-names>KB</given-names></name></person-group> (<year>2009</year>) <article-title>Genus -and family-group names in the order <tp:taxon-name><tp:taxon-name-part taxon-name-part-type="order">Embioptera</tp:taxon-name-part></tp:taxon-name> (<tp:taxon-name><tp:taxon-name-part taxon-name-part-type="class">Insecta</tp:taxon-name-part></tp:taxon-name>).</article-title><source>Zootaxa</source><volume>2055</volume>: <fpage>1</fpage>–<lpage>34</lpage>. <ext-link xlink:href="10.11646/zootaxa.2055.1.1" ext-link-type="doi" xlink:type="simple">https://doi.org/10.11646/zootaxa.2055.1.1</ext-link></mixed-citation></ref><ref id="B50"><mixed-citation xmlns:xlink="http://www.w3.org/1999/xlink" xlink:type="simple"><person-group><name name-style="western"><surname>Szumik</surname><given-names>C</given-names></name></person-group> (<year>2012</year>) <article-title>Capítulo 20. <tp:taxon-name><tp:taxon-name-part taxon-name-part-type="order">Embioptera</tp:taxon-name-part></tp:taxon-name>.</article-title> In: <person-group><name name-style="western"><surname>Rafael</surname><given-names>JA</given-names></name><name name-style="western"><surname>Melo</surname><given-names>GAR</given-names></name><name name-style="western"><surname>Carvalho</surname><given-names>CJB</given-names></name><name name-style="western"><surname>Casari</surname><given-names>SAC</given-names></name><name name-style="western"><surname>Constatino</surname><given-names>R</given-names></name></person-group> (<role>Eds</role>) <issue-title>Insetos do Brasil, Diversidade e Taxonomia.</issue-title><source>Holos Editora, Ribeirao Preto</source>, <fpage>348</fpage>–<lpage>354</lpage>.</mixed-citation></ref><ref id="B54"><mixed-citation xmlns:xlink="http://www.w3.org/1999/xlink" xlink:type="simple"><person-group><name name-style="western"><surname>Szumik</surname><given-names>C</given-names></name><name name-style="western"><surname>Juárez</surname><given-names>ML</given-names></name><name name-style="western"><surname>Ramirez</surname><given-names>MJ</given-names></name><name name-style="western"><surname>Goloboff</surname><given-names>P</given-names></name><name name-style="western"><surname>Pereyra</surname><given-names>V</given-names></name></person-group> (<year>2019</year>) <article-title>Implications of the tympanal hearing organ and ultrastructure of chaetotaxy for the higher classification of <tp:taxon-name><tp:taxon-name-part taxon-name-part-type="order">Embioptera</tp:taxon-name-part></tp:taxon-name>.</article-title><source>Novitates</source><volume>3933</volume>: <fpage>1</fpage>–<lpage>31</lpage>. <ext-link xlink:href="10.1206/3933.1" ext-link-type="doi" xlink:type="simple">https://doi.org/10.1206/3933.1</ext-link></mixed-citation></ref></ref-list></tp:taxon-treatment>
