# Supplementary material for: ﻿Embioptera (Insecta) from Brazil: New species and a taxonomic update
Source: Zookeys. 2022 Mar 10;1088:129–71. doi: 10.3897/zookeys.1088.72910 (PMC8930931; doi:10.3897/zookeys.1088.72910)
Supplement: XML Treatment for Embolyntha oriximina [file zookeys.1088.72910-treatment8.xml]

<!DOCTYPE tp:taxon-treatment
  PUBLIC "-//TaxonX//DTD Taxonomic Treatment Publishing DTD v0 20100105//EN" "tax-treatment-NSO.dtd">
<tp:taxon-treatment xmlns:tp="http://www.plazi.org/taxpub"><tp:treatment-meta><kwd-group><label>Taxon classification</label><kwd>
                  <named-content content-type="kingdom">Animalia</named-content>
                </kwd><kwd>
                  <named-content content-type="order">Embioptera</named-content>
                </kwd><kwd>
                  <named-content content-type="family">Archembiidae</named-content>
                </kwd></kwd-group><mixed-citation publication-type="journal"><person-group><name><surname>Szumik</surname><given-names>Claudia</given-names></name><name><surname>Pereyra</surname><given-names>Verónica</given-names></name><name><surname>Szumik</surname><given-names>Victoria E. Goloboff</given-names></name><name><surname>Costa-Pinto</surname><given-names>Paula Jéssica</given-names></name><name><surname>Juárez</surname><given-names>María Laura</given-names></name></person-group><article-title>﻿<tp:taxon-name><tp:taxon-name-part taxon-name-part-type="order">Embioptera</tp:taxon-name-part></tp:taxon-name> (<tp:taxon-name><tp:taxon-name-part taxon-name-part-type="class">Insecta</tp:taxon-name-part></tp:taxon-name>) from Brazil: New species and a taxonomic update</article-title><source>Zookeys</source><day>10</day><month>03</month><year>2022</year><volume>1088</volume><fpage>129</fpage><lpage>171</lpage><pub-id pub-id-type="doi">10.3897/zookeys.1088.72910</pub-id></mixed-citation></tp:treatment-meta><tp:nomenclature><label>﻿</label><tp:taxon-name>
                <object-id xmlns:xlink="http://www.w3.org/1999/xlink" content-type="arpha" xlink:type="simple">4585F9C4-2C3A-573F-9409-602588765C89</object-id>
                <tp:taxon-name-part taxon-name-part-type="genus" reg="Embolyntha">Embolyntha</tp:taxon-name-part>
                <tp:taxon-name-part taxon-name-part-type="species" reg="oriximina">oriximina</tp:taxon-name-part>
                <object-id xmlns:xlink="http://www.w3.org/1999/xlink" content-type="zoobank" xlink:type="simple">http://zoobank.org/0605DC0D-AB88-402F-93F3-8BE70AEC3714</object-id>
              </tp:taxon-name><tp:taxon-authority>Szumik, Pereyra &amp; Juárez</tp:taxon-authority><tp:taxon-status xmlns:xlink="http://www.w3.org/1999/xlink" xlink:type="simple">sp. nov.</tp:taxon-status><xref ref-type="fig" rid="F4">Figs 19–24</xref></tp:nomenclature><tp:treatment-sec sec-type="type material" id="SECID0ESUAI"><title>Type material.</title><p><bold><italic>Holotype</italic></bold>: male, Brazil: Pará, Oriximiná, Rio Trombetas, Alcoa min., 16-X-1991, J. A. Rafael leg., <named-content xmlns:xlink="http://www.w3.org/1999/xlink" content-type="dwc:institutional_code" xlink:type="simple">INPA</named-content>.</p></tp:treatment-sec><tp:treatment-sec sec-type="diagnosis" id="SECID0ECVAI"><title>Diagnosis.</title><p><italic><tp:taxon-name><tp:taxon-name-part taxon-name-part-type="genus" reg="Embolyntha">Embolyntha</tp:taxon-name-part><tp:taxon-name-part taxon-name-part-type="species" reg="oriximina">oriximina</tp:taxon-name-part></tp:taxon-name></italic> sp. nov. can be distinguished from the other species of the genus by the shape of <abbrev xmlns:xlink="http://www.w3.org/1999/xlink" xlink:title="distal process of LC1" id="ABBRID0ETVAI" xlink:type="simple">LC1dp</abbrev> semispherical instead of conical (<italic><tp:taxon-name><tp:taxon-name-part taxon-name-part-type="genus" reg="Embolyntha">E.</tp:taxon-name-part><tp:taxon-name-part taxon-name-part-type="species" reg="brasiliensis">brasiliensis</tp:taxon-name-part></tp:taxon-name></italic>) or domed (<italic><tp:taxon-name><tp:taxon-name-part taxon-name-part-type="genus" reg="Embolyntha">E.</tp:taxon-name-part><tp:taxon-name-part taxon-name-part-type="species" reg="guyana">guyana</tp:taxon-name-part></tp:taxon-name></italic>), absence of medial bladder on hind basitarsus, present in the other species.</p></tp:treatment-sec><tp:treatment-sec sec-type="description" id="SECID0ENWAI"><title>Description.</title><p><bold>Male</bold> (holotype). General coloration brownish white with head, first antennomer, and fore tarsi brown, prothorax light brown and cerci whitish. Total length 4.00. Head (Fig. <xref ref-type="fig" rid="F4">19</xref>) width/length = 0.83; OR = 0.27; anterior margin of the clypeus straight; epistomal sulcus discontinuous; ecdysial suture as a less pigmented line quite diffuse; postocular suture as two small notches (Fig. <xref ref-type="fig" rid="F4">19</xref>); Md with 3–2 incisor teeth and 1–1 molar teeth; <abbrev xmlns:xlink="http://www.w3.org/1999/xlink" xlink:title="mentum" id="ABBRID0E4WAI" xlink:type="simple">Mm</abbrev> narrow but conspicuous; <abbrev xmlns:xlink="http://www.w3.org/1999/xlink" xlink:title="submentum" id="ABBRID0EBXAI" xlink:type="simple">Sm</abbrev> rectangular with anterior margin diffuse, base narrow, and surface flat (Fig. <xref ref-type="fig" rid="F4">20</xref>). Forewing (Fig. <xref ref-type="fig" rid="F4">21</xref>) length 3.82, hindwing length 3.35; wing base union type A; wing venation: Sc, R1, Rs, Ma, Ma1, Cu, and A conspicuous; Ma2 conspicuous only on the basal 1/3, Mp conspicuous only on the basal half and Cua diffuse; Ma1, Mp, and Cua clearly not reaching wing edge (Fig. <xref ref-type="fig" rid="F4">21</xref>); cross-veins in forewing: R1-Rs: 3, Rs-Ma1: 1–2; Ma-Mp: 2; Ma2-Mp: 0–1. Basitarsus of hind leg broad (Fig. <xref ref-type="fig" rid="F4">22</xref>): length 0.23, width/length = 0.39; one row of setae on retrolateral face, three rows of setae on anterolateral face, two rows of setae on ventrobasal face; medial bladder absent (Fig. <xref ref-type="fig" rid="F4">22</xref>). Terminalia (Figs <xref ref-type="fig" rid="F4">23</xref>, <xref ref-type="fig" rid="F4">24</xref>), anterior margin of <abbrev xmlns:xlink="http://www.w3.org/1999/xlink" xlink:title="tenth left hemitergite" id="ABBRID0EBYAI" xlink:type="simple">10L</abbrev> concave, inner basal angle of <abbrev xmlns:xlink="http://www.w3.org/1999/xlink" xlink:title="tenth left hemitergite" id="ABBRID0EFYAI" xlink:type="simple">10L</abbrev> excavate; <abbrev xmlns:xlink="http://www.w3.org/1999/xlink" xlink:title="caudal process of the 10L" id="ABBRID0EJYAI" xlink:type="simple">10Lp1</abbrev> not bifid, acute, curved with longitudinal keels (Fig. <xref ref-type="fig" rid="F4">23</xref>); <abbrev xmlns:xlink="http://www.w3.org/1999/xlink" xlink:title="caudal process of the 10R" id="ABBRID0ERYAI" xlink:type="simple">10Rp1</abbrev> bifid, on dorsal view as a broad bar and on ventral view the unsclerotized dome is observed; basal membranous area on <abbrev xmlns:xlink="http://www.w3.org/1999/xlink" xlink:title="tenth right hemitergite" id="ABBRID0EVYAI" xlink:type="simple">10R</abbrev> quite small, <abbrev xmlns:xlink="http://www.w3.org/1999/xlink" xlink:title="anterior process of the 10R" id="ABBRID0EZYAI" xlink:type="simple">10Rp2</abbrev> broad with longitudinal keels. <abbrev xmlns:xlink="http://www.w3.org/1999/xlink" xlink:title="epiproct" id="ABBRID0E4YAI" xlink:type="simple">Ep</abbrev> diffuse, not well sclerotized, without microtrichia. <abbrev xmlns:xlink="http://www.w3.org/1999/xlink" xlink:title="process of H" id="ABBRID0EBZAI" xlink:type="simple">Hp</abbrev> with longitudinal keels (Fig. <xref ref-type="fig" rid="F4">24</xref>), <abbrev xmlns:xlink="http://www.w3.org/1999/xlink" xlink:title="left paraproct" id="ABBRID0EJZAI" xlink:type="simple">Lpp</abbrev> as Fig. <xref ref-type="fig" rid="F4">24</xref>. <abbrev xmlns:xlink="http://www.w3.org/1999/xlink" xlink:title="caudal left cercus" id="ABBRID0ERZAI" xlink:type="simple">LC2</abbrev> longer than <abbrev xmlns:xlink="http://www.w3.org/1999/xlink" xlink:title="basal left cercus" id="ABBRID0EVZAI" xlink:type="simple">LC1</abbrev>, longitudinal ratio of <abbrev xmlns:xlink="http://www.w3.org/1999/xlink" xlink:title="basal left cercus" id="ABBRID0EZZAI" xlink:type="simple">LC1</abbrev>/<abbrev xmlns:xlink="http://www.w3.org/1999/xlink" xlink:title="caudal left cercus" id="ABBRID0E4ZAI" xlink:type="simple">LC2</abbrev> = 0.80, <abbrev xmlns:xlink="http://www.w3.org/1999/xlink" xlink:title="distal process of LC1" id="ABBRID0EB1AI" xlink:type="simple">LC1dp</abbrev> as Fig. <xref ref-type="fig" rid="F4">21</xref>; <abbrev xmlns:xlink="http://www.w3.org/1999/xlink" xlink:title="distal process of LC1" id="ABBRID0EJ1AI" xlink:type="simple">LC1dp</abbrev>/LC1width = 2.14, <abbrev xmlns:xlink="http://www.w3.org/1999/xlink" xlink:title="distal process of LC1" id="ABBRID0EN1AI" xlink:type="simple">LC1dp</abbrev> 2 × longer than the width of <abbrev xmlns:xlink="http://www.w3.org/1999/xlink" xlink:title="basal left cercus" id="ABBRID0ER1AI" xlink:type="simple">LC1</abbrev>. <bold>Female</bold>. Unknown.</p><fig id="F4" position="float" orientation="portrait"><object-id xmlns:xlink="http://www.w3.org/1999/xlink" content-type="doi" xlink:type="simple">10.3897/zookeys.1088.72910.figures19-24</object-id><object-id xmlns:xlink="http://www.w3.org/1999/xlink" content-type="arpha" xlink:type="simple">B29D3E00-0605-59BC-975C-FB4FB24BDC74</object-id><label>Figures 19–24.</label><caption><p><italic><tp:taxon-name><tp:taxon-name-part taxon-name-part-type="genus" reg="Embolyntha">Embolyntha</tp:taxon-name-part><tp:taxon-name-part taxon-name-part-type="species" reg="oriximina">oriximina</tp:taxon-name-part></tp:taxon-name></italic> Szumik, Pereyra &amp; Juárez, sp. nov. <bold>19</bold> head, dorsal view <bold>20</bold><abbrev xmlns:xlink="http://www.w3.org/1999/xlink" xlink:title="mentum" id="ABBRID0EO2AI" xlink:type="simple">Mm</abbrev>+<abbrev xmlns:xlink="http://www.w3.org/1999/xlink" xlink:title="submentum" id="ABBRID0ES2AI" xlink:type="simple">Sm</abbrev><bold>21</bold> right forewing <bold>22</bold> basitarsus of hind right leg <bold>23</bold> terminalia, dorsal view <bold>24</bold> terminalia, ventral view.</p></caption><graphic xmlns:xlink="http://www.w3.org/1999/xlink" xlink:href="zookeys-1088-129-g004.jpg" position="float" orientation="portrait" xlink:type="simple" id="oo_657207.jpg"><uri content-type="original_file" xlink:type="simple">https://binary.pensoft.net/fig/657207</uri></graphic></fig></tp:treatment-sec><tp:treatment-sec sec-type="etymology" id="SECID0ED3AI"><title>Etymology.</title><p>The specific name is an apposition and refers to the type locality Oriximiná.</p></tp:treatment-sec><tp:treatment-sec sec-type="Additional records" id="SECID0EI3AI"><title>Additional records.</title><p>Brazil • <bold><italic>Paratype</italic></bold>: 1 male, Pará, Oriximiná, Rio Trombetas, CDC, 26-IV-1981, J.A. Rafael leg., <named-content xmlns:xlink="http://www.w3.org/1999/xlink" content-type="dwc:institutional_code" xlink:type="simple">INPA</named-content>; <italic>Paratype</italic>: 1 male, Amazonas, Manaus, Rod. AM-010, km 26, Reserva Ducke, IX-2001, J.F. Vidal leg., arm. Malaise, mata, <named-content xmlns:xlink="http://www.w3.org/1999/xlink" content-type="dwc:institutional_code" xlink:type="simple">INPA</named-content>; 2 males, Pará, C. Araguaia, 19-31-I-1983, J.A. Rafael leg., <named-content xmlns:xlink="http://www.w3.org/1999/xlink" content-type="dwc:institutional_code" xlink:type="simple">INPA</named-content>; 1 male, Tocantins, Xambioá, Rio Araguaia, C.D.C, 3-XI-1982, J.A. Rafael leg., <named-content xmlns:xlink="http://www.w3.org/1999/xlink" content-type="dwc:institutional_code" xlink:type="simple">INPA</named-content>; 2 males, Amazonas, Rio Nhamundá, Cuipiranga, <named-content xmlns:xlink="http://www.w3.org/1999/xlink" content-type="dwc:verbatimCoordinates" xlink:type="simple"><named-content content-type="geo-json" specific-use="{&#34;type&#34;:&#34;Point&#34;,&#34;coordinates&#34;:[-57.049722,-1.899444]}" id="NCID0EK4AI" xlink:type="simple">1°53'58"S, 57°02'59"W</named-content></named-content> 20-23-V-2008, JA Rafael and team leg., arm CDC, <named-content xmlns:xlink="http://www.w3.org/1999/xlink" content-type="dwc:institutional_code" xlink:type="simple">INPA</named-content>.</p></tp:treatment-sec></tp:taxon-treatment>
