# Supplementary material for: ﻿Embioptera (Insecta) from Brazil: New species and a taxonomic update
Source: Zookeys. 2022 Mar 10;1088:129–71. doi: 10.3897/zookeys.1088.72910 (PMC8930931; doi:10.3897/zookeys.1088.72910)
Supplement: XML Treatment for Pararhagadochir [file zookeys.1088.72910-treatment9.xml]

<!DOCTYPE tp:taxon-treatment
  PUBLIC "-//TaxonX//DTD Taxonomic Treatment Publishing DTD v0 20100105//EN" "tax-treatment-NSO.dtd">
<tp:taxon-treatment xmlns:tp="http://www.plazi.org/taxpub"><tp:treatment-meta><kwd-group><label>Taxon classification</label><kwd>
                  <named-content content-type="kingdom">Animalia</named-content>
                </kwd><kwd>
                  <named-content content-type="order">Embioptera</named-content>
                </kwd><kwd>
                  <named-content content-type="family">Archembiidae</named-content>
                </kwd></kwd-group><mixed-citation publication-type="journal"><person-group><name><surname>Szumik</surname><given-names>Claudia</given-names></name><name><surname>Pereyra</surname><given-names>Verónica</given-names></name><name><surname>Szumik</surname><given-names>Victoria E. Goloboff</given-names></name><name><surname>Costa-Pinto</surname><given-names>Paula Jéssica</given-names></name><name><surname>Juárez</surname><given-names>María Laura</given-names></name></person-group><article-title>﻿<tp:taxon-name><tp:taxon-name-part taxon-name-part-type="order">Embioptera</tp:taxon-name-part></tp:taxon-name> (<tp:taxon-name><tp:taxon-name-part taxon-name-part-type="class">Insecta</tp:taxon-name-part></tp:taxon-name>) from Brazil: New species and a taxonomic update</article-title><source>Zookeys</source><day>10</day><month>03</month><year>2022</year><volume>1088</volume><fpage>129</fpage><lpage>171</lpage><pub-id pub-id-type="doi">10.3897/zookeys.1088.72910</pub-id></mixed-citation></tp:treatment-meta><tp:nomenclature><label>﻿Genus</label><tp:taxon-name>
                <object-id xmlns:xlink="http://www.w3.org/1999/xlink" content-type="arpha" xlink:type="simple">ED44D542-30D6-56DC-BBEB-6D7AC22DE689</object-id>
                <tp:taxon-name-part taxon-name-part-type="genus" reg="Pararhagadochir">Pararhagadochir</tp:taxon-name-part>
              </tp:taxon-name><tp:taxon-authority>Davis, 1940</tp:taxon-authority><tp:nomenclature-citation-list><tp:nomenclature-citation><tp:taxon-name>
                    <tp:taxon-name-part taxon-name-part-type="genus" reg="Pararhagadochir">Pararhagadochir</tp:taxon-name-part>
                  </tp:taxon-name><comment>Davis, 1940a: 181, type species <tp:taxon-name><tp:taxon-name-part taxon-name-part-type="genus" reg="Embia">Embia</tp:taxon-name-part><tp:taxon-name-part taxon-name-part-type="species" reg="trinitatis">trinitatis</tp:taxon-name-part></tp:taxon-name> de Saussure by original designation; Davis 1942: 114, diagnosis; <xref ref-type="bibr" rid="B31">Ross 1944</xref>: 420, review; <xref ref-type="bibr" rid="B44">Szumik 1996</xref>: 50–51, phylogeny; <xref ref-type="bibr" rid="B45">Szumik 1997</xref>: 140, 141, phylogeny, relationship with other Neotropical genera; <xref ref-type="bibr" rid="B39">Ross 2001</xref>: 26, genera key, 43, review, diagnosis; <xref ref-type="bibr" rid="B49">Szumik 2004</xref>: 225, phylogeny, 230, diagnosis, composition and distribution; <xref ref-type="bibr" rid="B52">Szumik et al. 2008</xref>: 1003, phylogeny; <xref ref-type="bibr" rid="B23">Miller 2009</xref>: 11, catalog; <xref ref-type="bibr" rid="B53">Szumik et al. 2017</xref>: 339, as outgroup of <tp:taxon-name><tp:taxon-name-part taxon-name-part-type="genus" reg="Gibocercus">Gibocercus</tp:taxon-name-part></tp:taxon-name> Szumik and <tp:taxon-name><tp:taxon-name-part taxon-name-part-type="genus" reg="Biguembia">Biguembia</tp:taxon-name-part></tp:taxon-name> Szumik phylogenetic analysis; <xref ref-type="bibr" rid="B54">Szumik et al. 2019</xref>: 9, chordotonal organ, phylogenetic analysis; <xref ref-type="bibr" rid="B41">Salvatierra 2020</xref>: 387, species key.</comment></tp:nomenclature-citation></tp:nomenclature-citation-list></tp:nomenclature><tp:treatment-sec sec-type="diagnosis" id="SECID0E4ABI"><title>Diagnosis.</title><p><italic><tp:taxon-name><tp:taxon-name-part taxon-name-part-type="genus" reg="Pararhagadochir">Pararhagadochir</tp:taxon-name-part></tp:taxon-name></italic> can be distinguished from other <tp:taxon-name><tp:taxon-name-part taxon-name-part-type="family">Archembiidae</tp:taxon-name-part></tp:taxon-name> by having the anterior margin of <abbrev xmlns:xlink="http://www.w3.org/1999/xlink" xlink:title="submentum" id="ABBRID0EPBBI" xlink:type="simple">Sm</abbrev> strongly concave, <abbrev xmlns:xlink="http://www.w3.org/1999/xlink" xlink:title="caudal process of the 10L" id="ABBRID0ETBBI" xlink:type="simple">10Lp1</abbrev> apically forked with the internal tip (hook) and the external tip (flat lobe) separated, with both tips always shorter than the width of <abbrev xmlns:xlink="http://www.w3.org/1999/xlink" xlink:title="tenth left hemitergite" id="ABBRID0EXBBI" xlink:type="simple">10L</abbrev>. It can be differentiated by the presence of a sclerotized node between <abbrev xmlns:xlink="http://www.w3.org/1999/xlink" xlink:title="tenth left hemitergite" id="ABBRID0E2BBI" xlink:type="simple">10L</abbrev> and the base of <abbrev xmlns:xlink="http://www.w3.org/1999/xlink" xlink:title="basal left cercus" id="ABBRID0E6BBI" xlink:type="simple">LC1</abbrev> and <abbrev xmlns:xlink="http://www.w3.org/1999/xlink" xlink:title="anterior process of the 10R" id="ABBRID0EDCBI" xlink:type="simple">10Rp2</abbrev> with more than one longitudinal laminate keel (<xref ref-type="bibr" rid="B49">Szumik 2004</xref>).</p></tp:treatment-sec><tp:treatment-sec sec-type="distribution" id="SECID0ELCBI"><title>Composition and distribution.</title><p>The genus is known from Colombia to Argentina and includes 16 species (<xref ref-type="bibr" rid="B49">Szumik 2004</xref>): <italic><tp:taxon-name><tp:taxon-name-part taxon-name-part-type="genus" reg="Pararhagadochir">Pararhagadochir</tp:taxon-name-part><tp:taxon-name-part taxon-name-part-type="species" reg="trinitatis">trinitatis</tp:taxon-name-part></tp:taxon-name></italic> (de Saussure, 1896) from Trinidad and Venezuela, <italic><tp:taxon-name><tp:taxon-name-part taxon-name-part-type="genus" reg="Pararhagadochir">P.</tp:taxon-name-part><tp:taxon-name-part taxon-name-part-type="species" reg="surinamensis">surinamensis</tp:taxon-name-part></tp:taxon-name></italic> (Ross, 1944) from Surinam, <italic><tp:taxon-name><tp:taxon-name-part taxon-name-part-type="genus" reg="Pararhagadochir">P.</tp:taxon-name-part><tp:taxon-name-part taxon-name-part-type="species" reg="balteata">balteata</tp:taxon-name-part></tp:taxon-name></italic> Ross, 1972, <italic><tp:taxon-name><tp:taxon-name-part taxon-name-part-type="genus" reg="Pararhagadochir">P.</tp:taxon-name-part><tp:taxon-name-part taxon-name-part-type="species" reg="bicingillata">bicingillata</tp:taxon-name-part></tp:taxon-name></italic> (Enderlein, 1909), <italic><tp:taxon-name><tp:taxon-name-part taxon-name-part-type="genus" reg="Pararhagadochir">P.</tp:taxon-name-part><tp:taxon-name-part taxon-name-part-type="species" reg="castaneus">castaneus</tp:taxon-name-part></tp:taxon-name></italic> Salvatierra, 2020, <italic><tp:taxon-name><tp:taxon-name-part taxon-name-part-type="genus" reg="Pararhagadochir">P.</tp:taxon-name-part><tp:taxon-name-part taxon-name-part-type="species" reg="christae">christae</tp:taxon-name-part></tp:taxon-name></italic> Ross, 1972, <italic><tp:taxon-name><tp:taxon-name-part taxon-name-part-type="genus" reg="Pararhagadochir">P.</tp:taxon-name-part><tp:taxon-name-part taxon-name-part-type="species" reg="minuta">minuta</tp:taxon-name-part></tp:taxon-name></italic> Ross, 2001, <italic><tp:taxon-name><tp:taxon-name-part taxon-name-part-type="genus" reg="Pararhagadochir">P.</tp:taxon-name-part><tp:taxon-name-part taxon-name-part-type="species" reg="noronhensis">noronhensis</tp:taxon-name-part></tp:taxon-name></italic><xref ref-type="bibr" rid="B3">Costa-Pinto et al., 2021</xref> from Brazil (see Catalog), <italic><tp:taxon-name><tp:taxon-name-part taxon-name-part-type="genus" reg="Pararhagadochir">P.</tp:taxon-name-part><tp:taxon-name-part taxon-name-part-type="species" reg="flavicollis">flavicollis</tp:taxon-name-part></tp:taxon-name></italic> (Enderlein, 1909), <italic><tp:taxon-name><tp:taxon-name-part taxon-name-part-type="genus" reg="Pararhagadochir">P.</tp:taxon-name-part><tp:taxon-name-part taxon-name-part-type="species" reg="tenuis">tenuis</tp:taxon-name-part></tp:taxon-name></italic> (Enderlein, 1909) from Bolivia; <italic><tp:taxon-name><tp:taxon-name-part taxon-name-part-type="genus" reg="Pararhagadochir">P.</tp:taxon-name-part><tp:taxon-name-part taxon-name-part-type="species" reg="confusa">confusa</tp:taxon-name-part></tp:taxon-name></italic> Ross, 1944, <italic><tp:taxon-name><tp:taxon-name-part taxon-name-part-type="genus" reg="Pararhagadochir">P.</tp:taxon-name-part><tp:taxon-name-part taxon-name-part-type="species" reg="schadei">schadei</tp:taxon-name-part></tp:taxon-name></italic> Ross, 1944, from Paraguay and Argentina; <italic><tp:taxon-name><tp:taxon-name-part taxon-name-part-type="genus" reg="Pararhagadochir">P.</tp:taxon-name-part><tp:taxon-name-part taxon-name-part-type="species" reg="birabeni">birabeni</tp:taxon-name-part></tp:taxon-name></italic> (Navas, 1918), <italic><tp:taxon-name><tp:taxon-name-part taxon-name-part-type="genus" reg="Pararhagadochir">P.</tp:taxon-name-part><tp:taxon-name-part taxon-name-part-type="species" reg="pallida">pallida</tp:taxon-name-part></tp:taxon-name></italic> Ross, 2001, <italic><tp:taxon-name><tp:taxon-name-part taxon-name-part-type="genus" reg="Pararhagadochir">P.</tp:taxon-name-part><tp:taxon-name-part taxon-name-part-type="species" reg="trachelia">trachelia</tp:taxon-name-part></tp:taxon-name></italic> (Navas, 1915) from Argentina and <italic><tp:taxon-name><tp:taxon-name-part taxon-name-part-type="genus" reg="Pararhagadochir">P.</tp:taxon-name-part><tp:taxon-name-part taxon-name-part-type="species" reg="picchua">picchua</tp:taxon-name-part></tp:taxon-name></italic> Ross, 2001 from Peru. Recently, <italic><tp:taxon-name><tp:taxon-name-part taxon-name-part-type="genus" reg="Pararhagadochir">P.</tp:taxon-name-part><tp:taxon-name-part taxon-name-part-type="species" reg="confusa">confusa</tp:taxon-name-part></tp:taxon-name></italic> was also found in Brazil (<xref ref-type="bibr" rid="B55">Teixeira et al. 2018a</xref>). In addition, three new species from Brazil are described below and new locality records for the species <italic><tp:taxon-name><tp:taxon-name-part taxon-name-part-type="genus" reg="Pararhagadochir">P.</tp:taxon-name-part><tp:taxon-name-part taxon-name-part-type="species" reg="balteata">balteata</tp:taxon-name-part></tp:taxon-name></italic>, <italic><tp:taxon-name><tp:taxon-name-part taxon-name-part-type="genus" reg="Pararhagadochir">P.</tp:taxon-name-part><tp:taxon-name-part taxon-name-part-type="species" reg="bicingillata">bicingillata</tp:taxon-name-part></tp:taxon-name></italic>, <italic><tp:taxon-name><tp:taxon-name-part taxon-name-part-type="genus" reg="Pararhagadochir">P.</tp:taxon-name-part><tp:taxon-name-part taxon-name-part-type="species" reg="christae">christae</tp:taxon-name-part></tp:taxon-name></italic>, and <italic><tp:taxon-name><tp:taxon-name-part taxon-name-part-type="genus" reg="Pararhagadochir">P.</tp:taxon-name-part><tp:taxon-name-part taxon-name-part-type="species" reg="confusa">confusa</tp:taxon-name-part></tp:taxon-name></italic> are added; the number of species of <italic><tp:taxon-name><tp:taxon-name-part taxon-name-part-type="genus" reg="Pararhagadochir">Pararhagadochir</tp:taxon-name-part></tp:taxon-name></italic> present in Brazil increases to ten.</p></tp:treatment-sec><tp:treatment-sec sec-type="distribution" id="SECID0ELKBI"><title>Distribution.</title><p>South America.</p></tp:treatment-sec><tp:treatment-sec sec-type="Relationships" id="SECID0EQKBI"><title>Relationships.</title><p><italic><tp:taxon-name><tp:taxon-name-part taxon-name-part-type="genus" reg="Pararhagadochir">Pararhagadochir</tp:taxon-name-part></tp:taxon-name></italic> is clearly a monophyletic genus (<xref ref-type="bibr" rid="B52">Szumik et al. 2008</xref>, <xref ref-type="bibr" rid="B54">2019</xref>), supported by several synapomorphies (detailed in the diagnosis of the genus). The sister group is a genus from East Africa, <italic><tp:taxon-name><tp:taxon-name-part taxon-name-part-type="genus" reg="Chirembia">Chirembia</tp:taxon-name-part></tp:taxon-name></italic>.</p></tp:treatment-sec><ref-list><ref id="B31"><mixed-citation xmlns:xlink="http://www.w3.org/1999/xlink" xlink:type="simple"><person-group><name name-style="western"><surname>Ross</surname><given-names>ES</given-names></name></person-group> (<year>1944</year>) <article-title>A revision of the <tp:taxon-name><tp:taxon-name-part taxon-name-part-type="order">Embioptera</tp:taxon-name-part></tp:taxon-name> or Web–Spinners, of the New World.</article-title><source>Proceedings of the Entomological Society of Washington</source><volume>94</volume>: <fpage>401</fpage>–<lpage>504</lpage>. <ext-link xlink:href="10.5479/si.00963801.94-3175.401" ext-link-type="doi" xlink:type="simple">https://doi.org/10.5479/si.00963801.94-3175.401</ext-link></mixed-citation></ref><ref id="B44"><mixed-citation xmlns:xlink="http://www.w3.org/1999/xlink" xlink:type="simple"><person-group><name name-style="western"><surname>Szumik</surname><given-names>C</given-names></name></person-group> (<year>1996</year>) <article-title>The higher classification of the order <tp:taxon-name><tp:taxon-name-part taxon-name-part-type="order">Embioptera</tp:taxon-name-part></tp:taxon-name>: a cladistic analysis.</article-title><source>Cladistics</source><volume>12</volume>: <fpage>41</fpage>–<lpage>64</lpage>. <ext-link xlink:href="10.1111/j.1096-0031.1996.tb00192.x" ext-link-type="doi" xlink:type="simple">https://doi.org/10.1111/j.1096-0031.1996.tb00192.x</ext-link></mixed-citation></ref><ref id="B45"><mixed-citation xmlns:xlink="http://www.w3.org/1999/xlink" xlink:type="simple"><person-group><name name-style="western"><surname>Szumik</surname><given-names>C</given-names></name></person-group> (<year>1997</year>) <article-title>Two new neotropical genera of <tp:taxon-name><tp:taxon-name-part taxon-name-part-type="family">Embiidae</tp:taxon-name-part></tp:taxon-name> (<tp:taxon-name><tp:taxon-name-part taxon-name-part-type="order">Embioptera</tp:taxon-name-part></tp:taxon-name>, <tp:taxon-name><tp:taxon-name-part taxon-name-part-type="class">Insecta</tp:taxon-name-part></tp:taxon-name>).</article-title><source>Journal of the New York Entomological Society</source><volume>105</volume>: <fpage>140</fpage>–<lpage>153</lpage>.</mixed-citation></ref><ref id="B39"><mixed-citation xmlns:xlink="http://www.w3.org/1999/xlink" xlink:type="simple"><person-group><name name-style="western"><surname>Ross</surname><given-names>ES</given-names></name></person-group> (<year>2001</year>) <article-title><tp:taxon-name><tp:taxon-name-part taxon-name-part-type="genus">Embia</tp:taxon-name-part></tp:taxon-name>. Contributions to the Biosystematics of the Insect Order <tp:taxon-name><tp:taxon-name-part taxon-name-part-type="order">Embiidina</tp:taxon-name-part></tp:taxon-name>. Part 3. The <tp:taxon-name><tp:taxon-name-part taxon-name-part-type="family">Embiidae</tp:taxon-name-part></tp:taxon-name> of the Americas (Order <tp:taxon-name><tp:taxon-name-part taxon-name-part-type="order">Embiidina</tp:taxon-name-part></tp:taxon-name>).</article-title><source>Occasional Papers of the California Academy of Sciences</source><volume>150</volume>: <fpage>1</fpage>–<lpage>86</lpage>.</mixed-citation></ref><ref id="B49"><mixed-citation xmlns:xlink="http://www.w3.org/1999/xlink" xlink:type="simple"><person-group><name name-style="western"><surname>Szumik</surname><given-names>C</given-names></name></person-group> (<year>2004</year>) <article-title>Phylogenetic systematics of <tp:taxon-name><tp:taxon-name-part taxon-name-part-type="family">Archembiidae</tp:taxon-name-part></tp:taxon-name> (<tp:taxon-name><tp:taxon-name-part taxon-name-part-type="order">Embiidina</tp:taxon-name-part></tp:taxon-name>, <tp:taxon-name><tp:taxon-name-part taxon-name-part-type="class">Insecta</tp:taxon-name-part></tp:taxon-name>).</article-title><source>Systematic Entomology</source><volume>29</volume>: <fpage>215</fpage>–<lpage>237</lpage>. <ext-link xlink:href="10.1111/j.0307-6970.2004.00239.x" ext-link-type="doi" xlink:type="simple">https://doi.org/10.1111/j.0307-6970.2004.00239.x</ext-link></mixed-citation></ref><ref id="B52"><mixed-citation xmlns:xlink="http://www.w3.org/1999/xlink" xlink:type="simple"><person-group><name name-style="western"><surname>Szumik</surname><given-names>C</given-names></name><name name-style="western"><surname>Edgerly</surname><given-names>J</given-names></name><name name-style="western"><surname>Hayashi</surname><given-names>C</given-names></name></person-group> (<year>2008</year>) <article-title>Phylogeny of Embiopterans (<tp:taxon-name><tp:taxon-name-part taxon-name-part-type="class">Insecta</tp:taxon-name-part></tp:taxon-name>).</article-title><source>Cladistics</source><volume>24</volume>: <fpage>993</fpage>–<lpage>1005</lpage>. <ext-link xlink:href="10.1111/j.1096-0031.2008.00228.x" ext-link-type="doi" xlink:type="simple">https://doi.org/10.1111/j.1096-0031.2008.00228.x</ext-link></mixed-citation></ref><ref id="B23"><mixed-citation xmlns:xlink="http://www.w3.org/1999/xlink" xlink:type="simple"><person-group><name name-style="western"><surname>Miller</surname><given-names>KB</given-names></name></person-group> (<year>2009</year>) <article-title>Genus -and family-group names in the order <tp:taxon-name><tp:taxon-name-part taxon-name-part-type="order">Embioptera</tp:taxon-name-part></tp:taxon-name> (<tp:taxon-name><tp:taxon-name-part taxon-name-part-type="class">Insecta</tp:taxon-name-part></tp:taxon-name>).</article-title><source>Zootaxa</source><volume>2055</volume>: <fpage>1</fpage>–<lpage>34</lpage>. <ext-link xlink:href="10.11646/zootaxa.2055.1.1" ext-link-type="doi" xlink:type="simple">https://doi.org/10.11646/zootaxa.2055.1.1</ext-link></mixed-citation></ref><ref id="B53"><mixed-citation xmlns:xlink="http://www.w3.org/1999/xlink" xlink:type="simple"><person-group><name name-style="western"><surname>Szumik</surname><given-names>C</given-names></name><name name-style="western"><surname>Gandolfo</surname><given-names>R</given-names></name><name name-style="western"><surname>Pereyra</surname><given-names>V</given-names></name></person-group> (<year>2017</year>) <article-title><italic><tp:taxon-name><tp:taxon-name-part taxon-name-part-type="genus">Gibocercus</tp:taxon-name-part></tp:taxon-name></italic> Szumik and <italic><tp:taxon-name><tp:taxon-name-part taxon-name-part-type="genus">Biguembia</tp:taxon-name-part></tp:taxon-name></italic> Szumik (<tp:taxon-name><tp:taxon-name-part taxon-name-part-type="order">Embioptera</tp:taxon-name-part></tp:taxon-name>, <tp:taxon-name><tp:taxon-name-part taxon-name-part-type="family">Archembiidae</tp:taxon-name-part></tp:taxon-name>): new species and the potentiality of female traits.</article-title><source>Zootaxa</source><volume>4317</volume>: <fpage>338</fpage>–<lpage>354</lpage>. <ext-link xlink:href="10.11646/zootaxa.4317.2.9" ext-link-type="doi" xlink:type="simple">https://doi.org/10.11646/zootaxa.4317.2.9</ext-link></mixed-citation></ref><ref id="B54"><mixed-citation xmlns:xlink="http://www.w3.org/1999/xlink" xlink:type="simple"><person-group><name name-style="western"><surname>Szumik</surname><given-names>C</given-names></name><name name-style="western"><surname>Juárez</surname><given-names>ML</given-names></name><name name-style="western"><surname>Ramirez</surname><given-names>MJ</given-names></name><name name-style="western"><surname>Goloboff</surname><given-names>P</given-names></name><name name-style="western"><surname>Pereyra</surname><given-names>V</given-names></name></person-group> (<year>2019</year>) <article-title>Implications of the tympanal hearing organ and ultrastructure of chaetotaxy for the higher classification of <tp:taxon-name><tp:taxon-name-part taxon-name-part-type="order">Embioptera</tp:taxon-name-part></tp:taxon-name>.</article-title><source>Novitates</source><volume>3933</volume>: <fpage>1</fpage>–<lpage>31</lpage>. <ext-link xlink:href="10.1206/3933.1" ext-link-type="doi" xlink:type="simple">https://doi.org/10.1206/3933.1</ext-link></mixed-citation></ref><ref id="B41"><mixed-citation xmlns:xlink="http://www.w3.org/1999/xlink" xlink:type="simple"><person-group><name name-style="western"><surname>Salvatierra</surname><given-names>L</given-names></name></person-group> (<year>2020</year>) <article-title>New species of <italic><tp:taxon-name><tp:taxon-name-part taxon-name-part-type="genus">Pararhagadochir</tp:taxon-name-part></tp:taxon-name></italic> Davis, 1940 (<tp:taxon-name><tp:taxon-name-part taxon-name-part-type="class">Insecta</tp:taxon-name-part></tp:taxon-name>: <tp:taxon-name><tp:taxon-name-part taxon-name-part-type="order">Embioptera</tp:taxon-name-part></tp:taxon-name>: <tp:taxon-name><tp:taxon-name-part taxon-name-part-type="family">Scelembiidae</tp:taxon-name-part></tp:taxon-name>) from Brazil.</article-title><source>Zootaxa</source><volume>4816</volume>: <fpage>383</fpage>–<lpage>388</lpage>. <ext-link xlink:href="10.11646/zootaxa.4816.3.9" ext-link-type="doi" xlink:type="simple">https://doi.org/10.11646/zootaxa.4816.3.9</ext-link></mixed-citation></ref><ref id="B3"><mixed-citation xmlns:xlink="http://www.w3.org/1999/xlink" xlink:type="simple"><person-group><name name-style="western"><surname>Costa-Pinto</surname><given-names>PJ</given-names></name><name name-style="western"><surname>Olivier</surname><given-names>RS</given-names></name><name name-style="western"><surname>Rafael</surname><given-names>JA</given-names></name></person-group> (<year>2021</year>) <article-title>The first species of <tp:taxon-name><tp:taxon-name-part taxon-name-part-type="order">Embioptera</tp:taxon-name-part></tp:taxon-name> (<tp:taxon-name><tp:taxon-name-part taxon-name-part-type="class">Insecta</tp:taxon-name-part></tp:taxon-name>) from the archipelago of Fernando de Noronha (Pernambuco: Brazil).</article-title><source>Zootaxa</source><volume>4941</volume>: <fpage>142</fpage>–<lpage>150</lpage>. <ext-link xlink:href="10.11646/zootaxa.4941.1.9" ext-link-type="doi" xlink:type="simple">https://doi.org/10.11646/zootaxa.4941.1.9</ext-link></mixed-citation></ref><ref id="B55"><mixed-citation xmlns:xlink="http://www.w3.org/1999/xlink" xlink:type="simple"><person-group><name name-style="western"><surname>Teixeira</surname><given-names>CM</given-names></name><name name-style="western"><surname>Araujo</surname><given-names>MB</given-names></name><name name-style="western"><surname>Garcia</surname><given-names>FRM</given-names></name></person-group> (<year>2018a</year>) <article-title>Primeiro registro da família <tp:taxon-name><tp:taxon-name-part taxon-name-part-type="family">Scelembiidae</tp:taxon-name-part></tp:taxon-name> (<tp:taxon-name><tp:taxon-name-part taxon-name-part-type="order">Embioptera</tp:taxon-name-part></tp:taxon-name>) para o Brasil.</article-title><source>Biodiversidade</source><volume>17</volume>: <fpage>131</fpage>–<lpage>138</lpage>.</mixed-citation></ref></ref-list></tp:taxon-treatment>
