# Supplementary material for: ﻿Embioptera (Insecta) from Brazil: New species and a taxonomic update
Source: Zookeys. 2022 Mar 10;1088:129–71. doi: 10.3897/zookeys.1088.72910 (PMC8930931; doi:10.3897/zookeys.1088.72910)
Supplement: XML Treatment for Pararhagadochir bonita [file zookeys.1088.72910-treatment10.xml]

<!DOCTYPE tp:taxon-treatment
  PUBLIC "-//TaxonX//DTD Taxonomic Treatment Publishing DTD v0 20100105//EN" "tax-treatment-NSO.dtd">
<tp:taxon-treatment xmlns:tp="http://www.plazi.org/taxpub"><tp:treatment-meta><kwd-group><label>Taxon classification</label><kwd>
                  <named-content content-type="kingdom">Animalia</named-content>
                </kwd><kwd>
                  <named-content content-type="order">Embioptera</named-content>
                </kwd><kwd>
                  <named-content content-type="family">Archembiidae</named-content>
                </kwd></kwd-group><mixed-citation publication-type="journal"><person-group><name><surname>Szumik</surname><given-names>Claudia</given-names></name><name><surname>Pereyra</surname><given-names>Verónica</given-names></name><name><surname>Szumik</surname><given-names>Victoria E. Goloboff</given-names></name><name><surname>Costa-Pinto</surname><given-names>Paula Jéssica</given-names></name><name><surname>Juárez</surname><given-names>María Laura</given-names></name></person-group><article-title>﻿<tp:taxon-name><tp:taxon-name-part taxon-name-part-type="order">Embioptera</tp:taxon-name-part></tp:taxon-name> (<tp:taxon-name><tp:taxon-name-part taxon-name-part-type="class">Insecta</tp:taxon-name-part></tp:taxon-name>) from Brazil: New species and a taxonomic update</article-title><source>Zookeys</source><day>10</day><month>03</month><year>2022</year><volume>1088</volume><fpage>129</fpage><lpage>171</lpage><pub-id pub-id-type="doi">10.3897/zookeys.1088.72910</pub-id></mixed-citation></tp:treatment-meta><tp:nomenclature><label>﻿</label><tp:taxon-name>
                <object-id xmlns:xlink="http://www.w3.org/1999/xlink" content-type="arpha" xlink:type="simple">8D98E240-E36F-5F1A-B854-4D739F635047</object-id>
                <tp:taxon-name-part taxon-name-part-type="genus" reg="Pararhagadochir">Pararhagadochir</tp:taxon-name-part>
                <tp:taxon-name-part taxon-name-part-type="species" reg="bonita">bonita</tp:taxon-name-part>
                <object-id xmlns:xlink="http://www.w3.org/1999/xlink" content-type="zoobank" xlink:type="simple">http://zoobank.org/FC95AD77-A9E6-4D1E-BFDF-5F974EFD4614</object-id>
              </tp:taxon-name><tp:taxon-authority>Szumik, Pereyra &amp; Juárez</tp:taxon-authority><tp:taxon-status xmlns:xlink="http://www.w3.org/1999/xlink" xlink:type="simple">sp. nov.</tp:taxon-status><xref ref-type="fig" rid="F5">Figs 25–29</xref></tp:nomenclature><tp:treatment-sec sec-type="type material" id="SECID0E1MBI"><title>Type material.</title><p><bold><italic>Holotype</italic></bold>: male, Brazil: BA, Camacan, Res. Serra Bonita, <named-content xmlns:xlink="http://www.w3.org/1999/xlink" content-type="dwc:verbatimCoordinates" xlink:type="simple"><named-content content-type="geo-json" specific-use="{&#34;type&#34;:&#34;Point&#34;,&#34;coordinates&#34;:[-39.565833,-15.391667]}" id="NCID0EINBI" xlink:type="simple">15°23'30"S, 39°33'57"W</named-content></named-content>, JA Rafael and FF Xavier leg., <named-content xmlns:xlink="http://www.w3.org/1999/xlink" content-type="dwc:institutional_code" xlink:type="simple">INPA</named-content>.</p></tp:treatment-sec><tp:treatment-sec sec-type="diagnosis" id="SECID0ESNBI"><title>Diagnosis.</title><p><italic><tp:taxon-name><tp:taxon-name-part taxon-name-part-type="genus" reg="Pararhagadochir">Pararhagadochir</tp:taxon-name-part><tp:taxon-name-part taxon-name-part-type="species" reg="bonita">bonita</tp:taxon-name-part></tp:taxon-name></italic> sp. nov. differs from other species of <italic><tp:taxon-name><tp:taxon-name-part taxon-name-part-type="genus" reg="Pararhagadochir">Pararhagadochir</tp:taxon-name-part></tp:taxon-name></italic> by the shape of the <abbrev xmlns:xlink="http://www.w3.org/1999/xlink" xlink:title="caudal process of the 10L" id="ABBRID0EKOBI" xlink:type="simple">10Lp1</abbrev> with external tip well sclerotized and the shape of <abbrev xmlns:xlink="http://www.w3.org/1999/xlink" xlink:title="distal process of LC1" id="ABBRID0EOOBI" xlink:type="simple">LC1dp</abbrev> (Fig. <xref ref-type="fig" rid="F5">28</xref>).</p></tp:treatment-sec><tp:treatment-sec sec-type="description" id="SECID0EWOBI"><title>Description.</title><p><bold>Male</bold> (holotype). Head, prothorax, and legs light brown, pterothorax and abdomen orangish brown, terminalia and basal cerci whitish brown, antennal tips and apical cerci white. Total length 13.21. Head (Fig. <xref ref-type="fig" rid="F5">25</xref>) width/length = 0.78; OR = 0.60; Md with 3–2 incisor teeth and 1–1 molar teeth; <abbrev xmlns:xlink="http://www.w3.org/1999/xlink" xlink:title="mentum" id="ABBRID0ECPBI" xlink:type="simple">Mm</abbrev> inconspicuous, <abbrev xmlns:xlink="http://www.w3.org/1999/xlink" xlink:title="submentum" id="ABBRID0EGPBI" xlink:type="simple">Sm</abbrev> with anterior margin concave, caudally constricted, surface depressed (Fig. <xref ref-type="fig" rid="F5">26</xref>). Forewing length 10.16, hindwing length 9.39. Wing base union type A; wing venation: Sc, R1, Rs, Ma, Mp, Cu, and A conspicuous (Fig. <xref ref-type="fig" rid="F5">27</xref>); Cua diffuse, Ma2 and Mp less conspicuous; Ma2, Mp, and Cua clearly not reaching wing edge; cross-veins in forewing: R1-Rs: 5, Rs-Ma1: 2–3, Ma-Mp: 1, Ma-Mp: 1. Basitarsus of hind leg no observations, hind legs lost. Terminalia (Figs <xref ref-type="fig" rid="F5">28</xref>, <xref ref-type="fig" rid="F5">29</xref>) typical of the genus but with some distinctive details: concavity at the inner basal angle of <abbrev xmlns:xlink="http://www.w3.org/1999/xlink" xlink:title="tenth left hemitergite" id="ABBRID0E1PBI" xlink:type="simple">10L</abbrev> present (Fig. <xref ref-type="fig" rid="F5">28</xref>); <abbrev xmlns:xlink="http://www.w3.org/1999/xlink" xlink:title="caudal process of the 10L" id="ABBRID0ECQBI" xlink:type="simple">10Lp1</abbrev> base short, external tip of <abbrev xmlns:xlink="http://www.w3.org/1999/xlink" xlink:title="caudal process of the 10L" id="ABBRID0EGQBI" xlink:type="simple">10Lp1</abbrev> small and strongly sclerotized (Fig. <xref ref-type="fig" rid="F5">28</xref>). Tips of <abbrev xmlns:xlink="http://www.w3.org/1999/xlink" xlink:title="caudal process of the 10R" id="ABBRID0EOQBI" xlink:type="simple">10Rp1</abbrev> visible only at ventral view (Fig. <xref ref-type="fig" rid="F5">29</xref>), <abbrev xmlns:xlink="http://www.w3.org/1999/xlink" xlink:title="epiproct" id="ABBRID0EWQBI" xlink:type="simple">Ep</abbrev> diffuse. <abbrev xmlns:xlink="http://www.w3.org/1999/xlink" xlink:title="process of H" id="ABBRID0E1QBI" xlink:type="simple">Hp</abbrev> with transversal keels (Fig. <xref ref-type="fig" rid="F5">29</xref>). <abbrev xmlns:xlink="http://www.w3.org/1999/xlink" xlink:title="left paraproct" id="ABBRID0ECRBI" xlink:type="simple">Lpp</abbrev> with unsclerotized hook with microtrichia in the inner apical angle, close to <abbrev xmlns:xlink="http://www.w3.org/1999/xlink" xlink:title="process of H" id="ABBRID0EGRBI" xlink:type="simple">Hp</abbrev>. <abbrev xmlns:xlink="http://www.w3.org/1999/xlink" xlink:title="caudal left cercus" id="ABBRID0EKRBI" xlink:type="simple">LC2</abbrev> longer than <abbrev xmlns:xlink="http://www.w3.org/1999/xlink" xlink:title="basal left cercus" id="ABBRID0EORBI" xlink:type="simple">LC1</abbrev>, longitudinal ratio of <abbrev xmlns:xlink="http://www.w3.org/1999/xlink" xlink:title="basal left cercus" id="ABBRID0ESRBI" xlink:type="simple">LC1</abbrev>/<abbrev xmlns:xlink="http://www.w3.org/1999/xlink" xlink:title="caudal left cercus" id="ABBRID0EWRBI" xlink:type="simple">LC2</abbrev> = 0.61, <abbrev xmlns:xlink="http://www.w3.org/1999/xlink" xlink:title="distal process of LC1" id="ABBRID0E1RBI" xlink:type="simple">LC1dp</abbrev> conical with setae (Figs <xref ref-type="fig" rid="F5">28</xref>, <xref ref-type="fig" rid="F5">29</xref>); <abbrev xmlns:xlink="http://www.w3.org/1999/xlink" xlink:title="distal process of LC1" id="ABBRID0EGSBI" xlink:type="simple">LC1dp</abbrev>/LC1width = 1.84, <abbrev xmlns:xlink="http://www.w3.org/1999/xlink" xlink:title="distal process of LC1" id="ABBRID0EKSBI" xlink:type="simple">LC1dp</abbrev> almost 2 × longer than the width of <abbrev xmlns:xlink="http://www.w3.org/1999/xlink" xlink:title="basal left cercus" id="ABBRID0EOSBI" xlink:type="simple">LC1</abbrev>. <bold>Female.</bold> Unknown.</p><fig id="F5" position="float" orientation="portrait"><object-id xmlns:xlink="http://www.w3.org/1999/xlink" content-type="doi" xlink:type="simple">10.3897/zookeys.1088.72910.figures25-29</object-id><object-id xmlns:xlink="http://www.w3.org/1999/xlink" content-type="arpha" xlink:type="simple">BFF752E5-5C9B-5DF4-8D71-1E828C004DF2</object-id><label>Figures 25–29.</label><caption><p><italic><tp:taxon-name><tp:taxon-name-part taxon-name-part-type="genus" reg="Parahagadochir">Parahagadochir</tp:taxon-name-part><tp:taxon-name-part taxon-name-part-type="species" reg="bonita">bonita</tp:taxon-name-part></tp:taxon-name></italic> Szumik, Pereyra &amp; Juárez, sp. nov. <bold>25</bold> head, dorsal view <bold>26</bold><abbrev xmlns:xlink="http://www.w3.org/1999/xlink" xlink:title="mentum" id="ABBRID0ELTBI" xlink:type="simple">Mm</abbrev>+<abbrev xmlns:xlink="http://www.w3.org/1999/xlink" xlink:title="submentum" id="ABBRID0EPTBI" xlink:type="simple">Sm</abbrev><bold>27</bold> right forewing <bold>28</bold> terminalia, dorsal view <bold>29</bold> terminalia, ventral view.</p></caption><graphic xmlns:xlink="http://www.w3.org/1999/xlink" xlink:href="zookeys-1088-129-g005.jpg" position="float" orientation="portrait" xlink:type="simple" id="oo_657208.jpg"><uri content-type="original_file" xlink:type="simple">https://binary.pensoft.net/fig/657208</uri></graphic></fig></tp:treatment-sec><tp:treatment-sec sec-type="etymology" id="SECID0E5TBI"><title>Etymology.</title><p>The specific name refers to the type locality, Reserva Serra Bonita.</p></tp:treatment-sec></tp:taxon-treatment>
