# Supplementary material for: ﻿Embioptera (Insecta) from Brazil: New species and a taxonomic update
Source: Zookeys. 2022 Mar 10;1088:129–71. doi: 10.3897/zookeys.1088.72910 (PMC8930931; doi:10.3897/zookeys.1088.72910)
Supplement: XML Treatment for Pararhagadochir marielleae [file zookeys.1088.72910-treatment11.xml]

<!DOCTYPE tp:taxon-treatment
  PUBLIC "-//TaxonX//DTD Taxonomic Treatment Publishing DTD v0 20100105//EN" "tax-treatment-NSO.dtd">
<tp:taxon-treatment xmlns:tp="http://www.plazi.org/taxpub"><tp:treatment-meta><kwd-group><label>Taxon classification</label><kwd>
                  <named-content content-type="kingdom">Animalia</named-content>
                </kwd><kwd>
                  <named-content content-type="order">Embioptera</named-content>
                </kwd><kwd>
                  <named-content content-type="family">Archembiidae</named-content>
                </kwd></kwd-group><mixed-citation publication-type="journal"><person-group><name><surname>Szumik</surname><given-names>Claudia</given-names></name><name><surname>Pereyra</surname><given-names>Verónica</given-names></name><name><surname>Szumik</surname><given-names>Victoria E. Goloboff</given-names></name><name><surname>Costa-Pinto</surname><given-names>Paula Jéssica</given-names></name><name><surname>Juárez</surname><given-names>María Laura</given-names></name></person-group><article-title>﻿<tp:taxon-name><tp:taxon-name-part taxon-name-part-type="order">Embioptera</tp:taxon-name-part></tp:taxon-name> (<tp:taxon-name><tp:taxon-name-part taxon-name-part-type="class">Insecta</tp:taxon-name-part></tp:taxon-name>) from Brazil: New species and a taxonomic update</article-title><source>Zookeys</source><day>10</day><month>03</month><year>2022</year><volume>1088</volume><fpage>129</fpage><lpage>171</lpage><pub-id pub-id-type="doi">10.3897/zookeys.1088.72910</pub-id></mixed-citation></tp:treatment-meta><tp:nomenclature><label>﻿</label><tp:taxon-name>
                <object-id xmlns:xlink="http://www.w3.org/1999/xlink" content-type="arpha" xlink:type="simple">A32D9F05-5BA2-54C2-8916-6949E73C211B</object-id>
                <tp:taxon-name-part taxon-name-part-type="genus" reg="Pararhagadochir">Pararhagadochir</tp:taxon-name-part>
                <tp:taxon-name-part taxon-name-part-type="species" reg="marielleae">marielleae</tp:taxon-name-part>
                <object-id xmlns:xlink="http://www.w3.org/1999/xlink" content-type="zoobank" xlink:type="simple">http://zoobank.org/B7368883-EB63-403A-B0E9-9D4B22693992</object-id>
              </tp:taxon-name><tp:taxon-authority>Szumik, Pereyra &amp; Juárez</tp:taxon-authority><tp:taxon-status xmlns:xlink="http://www.w3.org/1999/xlink" xlink:type="simple">sp. nov.</tp:taxon-status><xref ref-type="fig" rid="F6">Figs 30–35</xref></tp:nomenclature><tp:treatment-sec sec-type="type material" id="SECID0ERVBI"><title>Type material.</title><p><bold><italic>Holotype</italic></bold>: male, Brazil: MG, Serra do Caraça, 29-XI-71, Exp. Mus. Zool., <named-content xmlns:xlink="http://www.w3.org/1999/xlink" content-type="dwc:institutional_code" xlink:type="simple">MZUSP</named-content>.</p></tp:treatment-sec><tp:treatment-sec sec-type="diagnosis" id="SECID0EBWBI"><title>Diagnosis.</title><p><italic><tp:taxon-name><tp:taxon-name-part taxon-name-part-type="genus" reg="Pararhagadochir">Pararhagadochir</tp:taxon-name-part><tp:taxon-name-part taxon-name-part-type="species" reg="marielleae">marielleae</tp:taxon-name-part></tp:taxon-name></italic> sp. nov. differs from other species of <italic><tp:taxon-name><tp:taxon-name-part taxon-name-part-type="genus" reg="Pararhagadochir">Pararhagadochir</tp:taxon-name-part></tp:taxon-name></italic> by the shape of the <abbrev xmlns:xlink="http://www.w3.org/1999/xlink" xlink:title="anterior process of the 10R" id="ABBRID0EZWBI" xlink:type="simple">10Rp2</abbrev>, broad and with multiple keels, <abbrev xmlns:xlink="http://www.w3.org/1999/xlink" xlink:title="caudal process of the 10L" id="ABBRID0E4WBI" xlink:type="simple">10Lp1</abbrev> base short and broad, the shape of <abbrev xmlns:xlink="http://www.w3.org/1999/xlink" xlink:title="distal process of LC1" id="ABBRID0EBXBI" xlink:type="simple">LC1dp</abbrev> as Fig. <xref ref-type="fig" rid="F6">34</xref>.</p></tp:treatment-sec><tp:treatment-sec sec-type="description" id="SECID0EJXBI"><title>Description.</title><p><bold>Male</bold> (holotype). Uniformly light brown with some color details: antenna, prothorax, and legs brownish; abdomen (except segments 9 and 10) and cerci whitish with edges of <abbrev xmlns:xlink="http://www.w3.org/1999/xlink" xlink:title="distal process of LC1" id="ABBRID0ERXBI" xlink:type="simple">LC1dp</abbrev> brownish. Total length 10.18. Head width/length = 0.84, anterior margin of the clypeus slightly convex, postocular suture well developed (Fig. <xref ref-type="fig" rid="F6">30</xref>); OR = 0.60; Md with 3–2 incisor teeth and the 1–1 molar teeth, quite blunt; <abbrev xmlns:xlink="http://www.w3.org/1999/xlink" xlink:title="mentum" id="ABBRID0EZXBI" xlink:type="simple">Mm</abbrev> narrow but conspicuous, <abbrev xmlns:xlink="http://www.w3.org/1999/xlink" xlink:title="submentum" id="ABBRID0E4XBI" xlink:type="simple">Sm</abbrev> with anterior margin membranous, quadrangular, surface not depressed (Fig. <xref ref-type="fig" rid="F6">31</xref>). Forewing length 8.53, hindwing length 7.62. Wing base union type A; wing venation: Sc, R1, Rs, Ma, Ma1, Ma2, Mp, Cu, Cua, and A conspicuous (Fig. <xref ref-type="fig" rid="F6">32</xref>); Ma2, Mp, and Cua, clearly not reaching wing edge; cross-veins in forewing: R1-Rs: 3–6, Rs-Ma1: 2, Ma-Mp: 1. Basitarsus of hind leg narrow (Fig. <xref ref-type="fig" rid="F6">33</xref>): length 0.47, width/length = 0.27; medial bladder diameter/basitarsus width = 0.35; four rows of setae on retrolateral face, two rows on anterolateral face, five or six rows on ventrobasal face (Fig. <xref ref-type="fig" rid="F6">33</xref>). Terminalia (Figs <xref ref-type="fig" rid="F6">34</xref>, <xref ref-type="fig" rid="F6">35</xref>) typical of the genus but with some distinctive details: caudal margin of <abbrev xmlns:xlink="http://www.w3.org/1999/xlink" xlink:title="tenth left hemitergite" id="ABBRID0EZYBI" xlink:type="simple">10L</abbrev> straight, inner basal angle of <abbrev xmlns:xlink="http://www.w3.org/1999/xlink" xlink:title="tenth left hemitergite" id="ABBRID0E4YBI" xlink:type="simple">10L</abbrev> excavate (Fig. <xref ref-type="fig" rid="F6">34</xref>); <abbrev xmlns:xlink="http://www.w3.org/1999/xlink" xlink:title="caudal process of the 10L" id="ABBRID0EFZBI" xlink:type="simple">10Lp1</abbrev> base short and broad, external tip of <abbrev xmlns:xlink="http://www.w3.org/1999/xlink" xlink:title="caudal process of the 10L" id="ABBRID0EJZBI" xlink:type="simple">10Lp1</abbrev> broad and longer than internal tip (Fig. <xref ref-type="fig" rid="F6">34</xref>). Tips of <abbrev xmlns:xlink="http://www.w3.org/1999/xlink" xlink:title="caudal process of the 10R" id="ABBRID0ERZBI" xlink:type="simple">10Rp1</abbrev> visible only at ventral view (Fig. <xref ref-type="fig" rid="F6">35</xref>), <abbrev xmlns:xlink="http://www.w3.org/1999/xlink" xlink:title="epiproct" id="ABBRID0EZZBI" xlink:type="simple">Ep</abbrev> apically broad, well developed. <abbrev xmlns:xlink="http://www.w3.org/1999/xlink" xlink:title="anterior process of the 10R" id="ABBRID0E4ZBI" xlink:type="simple">10Rp2</abbrev> apically broad with numerous longitudinal keels. <abbrev xmlns:xlink="http://www.w3.org/1999/xlink" xlink:title="process of H" id="ABBRID0EB1BI" xlink:type="simple">Hp</abbrev> with transversal keels (Fig. <xref ref-type="fig" rid="F6">35</xref>) and apical edges depigmented. <abbrev xmlns:xlink="http://www.w3.org/1999/xlink" xlink:title="left paraproct" id="ABBRID0EJ1BI" xlink:type="simple">Lpp</abbrev> with unsclerotized node with microtrichia in inner apical angle, close to <abbrev xmlns:xlink="http://www.w3.org/1999/xlink" xlink:title="process of H" id="ABBRID0EN1BI" xlink:type="simple">Hp</abbrev>. <abbrev xmlns:xlink="http://www.w3.org/1999/xlink" xlink:title="caudal left cercus" id="ABBRID0ER1BI" xlink:type="simple">LC2</abbrev> longer than <abbrev xmlns:xlink="http://www.w3.org/1999/xlink" xlink:title="basal left cercus" id="ABBRID0EV1BI" xlink:type="simple">LC1</abbrev>, longitudinal ratio of <abbrev xmlns:xlink="http://www.w3.org/1999/xlink" xlink:title="basal left cercus" id="ABBRID0EZ1BI" xlink:type="simple">LC1</abbrev>/<abbrev xmlns:xlink="http://www.w3.org/1999/xlink" xlink:title="caudal left cercus" id="ABBRID0E41BI" xlink:type="simple">LC2</abbrev> = 0.78, <abbrev xmlns:xlink="http://www.w3.org/1999/xlink" xlink:title="distal process of LC1" id="ABBRID0EB2BI" xlink:type="simple">LC1dp</abbrev> conspicuous quadrangular with setae (Figs <xref ref-type="fig" rid="F6">34</xref>, <xref ref-type="fig" rid="F6">35</xref>); <abbrev xmlns:xlink="http://www.w3.org/1999/xlink" xlink:title="distal process of LC1" id="ABBRID0EN2BI" xlink:type="simple">LC1dp</abbrev>/LC1width = 2.42, <abbrev xmlns:xlink="http://www.w3.org/1999/xlink" xlink:title="distal process of LC1" id="ABBRID0ER2BI" xlink:type="simple">LC1dp</abbrev> almost 2.5 × longer than the width of <abbrev xmlns:xlink="http://www.w3.org/1999/xlink" xlink:title="basal left cercus" id="ABBRID0EV2BI" xlink:type="simple">LC1</abbrev>. <bold>Female.</bold> Unknown.</p><fig id="F6" position="float" orientation="portrait"><object-id xmlns:xlink="http://www.w3.org/1999/xlink" content-type="doi" xlink:type="simple">10.3897/zookeys.1088.72910.figures30-35</object-id><object-id xmlns:xlink="http://www.w3.org/1999/xlink" content-type="arpha" xlink:type="simple">9241C864-98CB-5313-AE79-9E425DA02D56</object-id><label>Figures 30–35.</label><caption><p><italic><tp:taxon-name><tp:taxon-name-part taxon-name-part-type="genus" reg="Parahagadochir">Parahagadochir</tp:taxon-name-part><tp:taxon-name-part taxon-name-part-type="species" reg="marielleae">marielleae</tp:taxon-name-part></tp:taxon-name></italic> Szumik, Pereyra &amp; Juárez, sp. nov. <bold>30</bold> head, dorsal view <bold>31</bold><abbrev xmlns:xlink="http://www.w3.org/1999/xlink" xlink:title="mentum" id="ABBRID0ES3BI" xlink:type="simple">Mm</abbrev>+<abbrev xmlns:xlink="http://www.w3.org/1999/xlink" xlink:title="submentum" id="ABBRID0EW3BI" xlink:type="simple">Sm</abbrev><bold>32</bold> right forewing <bold>33</bold> basitarsus of hind right leg <bold>34</bold> terminalia, dorsal view <bold>35</bold> terminalia, ventral view.</p></caption><graphic xmlns:xlink="http://www.w3.org/1999/xlink" xlink:href="zookeys-1088-129-g006.jpg" position="float" orientation="portrait" xlink:type="simple" id="oo_657209.jpg"><uri content-type="original_file" xlink:type="simple">https://binary.pensoft.net/fig/657209</uri></graphic></fig></tp:treatment-sec><tp:treatment-sec sec-type="etymology" id="SECID0EH4BI"><title>Etymology.</title><p>The specific name is a tribute to Marielle Franco, a Brazilian human rights activist, a symbol of the fight against social inequality and in favor of the rights of black women in Brazil.</p></tp:treatment-sec></tp:taxon-treatment>
