# Supplementary material for: ﻿Embioptera (Insecta) from Brazil: New species and a taxonomic update
Source: Zookeys. 2022 Mar 10;1088:129–71. doi: 10.3897/zookeys.1088.72910 (PMC8930931; doi:10.3897/zookeys.1088.72910)
Supplement: XML Treatment for Pararhagadochir para [file zookeys.1088.72910-treatment12.xml]

<!DOCTYPE tp:taxon-treatment
  PUBLIC "-//TaxonX//DTD Taxonomic Treatment Publishing DTD v0 20100105//EN" "tax-treatment-NSO.dtd">
<tp:taxon-treatment xmlns:tp="http://www.plazi.org/taxpub"><tp:treatment-meta><kwd-group><label>Taxon classification</label><kwd>
                  <named-content content-type="kingdom">Animalia</named-content>
                </kwd><kwd>
                  <named-content content-type="order">Embioptera</named-content>
                </kwd><kwd>
                  <named-content content-type="family">Archembiidae</named-content>
                </kwd></kwd-group><mixed-citation publication-type="journal"><person-group><name><surname>Szumik</surname><given-names>Claudia</given-names></name><name><surname>Pereyra</surname><given-names>Verónica</given-names></name><name><surname>Szumik</surname><given-names>Victoria E. Goloboff</given-names></name><name><surname>Costa-Pinto</surname><given-names>Paula Jéssica</given-names></name><name><surname>Juárez</surname><given-names>María Laura</given-names></name></person-group><article-title>﻿<tp:taxon-name><tp:taxon-name-part taxon-name-part-type="order">Embioptera</tp:taxon-name-part></tp:taxon-name> (<tp:taxon-name><tp:taxon-name-part taxon-name-part-type="class">Insecta</tp:taxon-name-part></tp:taxon-name>) from Brazil: New species and a taxonomic update</article-title><source>Zookeys</source><day>10</day><month>03</month><year>2022</year><volume>1088</volume><fpage>129</fpage><lpage>171</lpage><pub-id pub-id-type="doi">10.3897/zookeys.1088.72910</pub-id></mixed-citation></tp:treatment-meta><tp:nomenclature><label>﻿</label><tp:taxon-name>
                <object-id xmlns:xlink="http://www.w3.org/1999/xlink" content-type="arpha" xlink:type="simple">EDF154BF-2147-5F18-9031-1A5D8BA6842F</object-id>
                <tp:taxon-name-part taxon-name-part-type="genus" reg="Pararhagadochir">Pararhagadochir</tp:taxon-name-part>
                <tp:taxon-name-part taxon-name-part-type="species" reg="para">para</tp:taxon-name-part>
                <object-id xmlns:xlink="http://www.w3.org/1999/xlink" content-type="zoobank" xlink:type="simple">http://zoobank.org/76AAE0BF-59E7-401E-8EA4-5193273F9F4A</object-id>
              </tp:taxon-name><tp:taxon-authority>Szumik, Pereyra &amp; Juárez</tp:taxon-authority><tp:taxon-status xmlns:xlink="http://www.w3.org/1999/xlink" xlink:type="simple">sp. nov.</tp:taxon-status><xref ref-type="fig" rid="F7">Figs 36–42</xref></tp:nomenclature><tp:treatment-sec sec-type="type material" id="SECID0E15BI"><title>Type material.</title><p><bold><italic>Holotype</italic></bold>: male, Brazil: Pará, Conceição do Araguaia, 19-31-I-1983, J.A. Rafael leg., <named-content xmlns:xlink="http://www.w3.org/1999/xlink" content-type="dwc:institutional_code" xlink:type="simple">INPA</named-content>.</p></tp:treatment-sec><tp:treatment-sec sec-type="diagnosis" id="SECID0EK6BI"><title>Diagnosis.</title><p><italic><tp:taxon-name><tp:taxon-name-part taxon-name-part-type="genus" reg="Pararhagadochir">Pararhagadochir</tp:taxon-name-part><tp:taxon-name-part taxon-name-part-type="species" reg="para">para</tp:taxon-name-part></tp:taxon-name></italic> sp. nov. can be distinguished by the shape of <abbrev xmlns:xlink="http://www.w3.org/1999/xlink" xlink:title="caudal process of the 10L" id="ABBRID0E26BI" xlink:type="simple">10Lp1</abbrev> (Figs <xref ref-type="fig" rid="F7">39</xref>, <xref ref-type="fig" rid="F7">40</xref>) and <abbrev xmlns:xlink="http://www.w3.org/1999/xlink" xlink:title="left paraproct" id="ABBRID0EHACI" xlink:type="simple">Lpp</abbrev> prominent (Fig. <xref ref-type="fig" rid="F7">42</xref>).</p></tp:treatment-sec><tp:treatment-sec sec-type="description" id="SECID0EPACI"><title>Description.</title><p><bold>Male</bold> (holotype). Head dark brown, thorax and abdomen orangish brown, except cerci brownish white. Total length 5.89. Head (Fig. <xref ref-type="fig" rid="F7">36</xref>) width/length = 0.98; Anterior margin of the clypeus straight with a central small notch; epistomal sulcus discontinuous; postocular suture represented by a notch; OR = 0.32; Md with 3–2 incisor teeth and 1–1 molar teeth; <abbrev xmlns:xlink="http://www.w3.org/1999/xlink" xlink:title="mentum" id="ABBRID0E2ACI" xlink:type="simple">Mm</abbrev> inconspicuous, <abbrev xmlns:xlink="http://www.w3.org/1999/xlink" xlink:title="submentum" id="ABBRID0E6ACI" xlink:type="simple">Sm</abbrev> quadrangular, with anterior margin deeply concave, surface depressed (Fig. <xref ref-type="fig" rid="F7">37</xref>). Forewing length 5.10, hindwing length 4.28. Wing base union type B; wing venation: Sc, R1, Rs, Cu, and A conspicuous; Ma, Ma1, Ma2, Mp, and Cua diffuse, less conspicuous, clearly not reaching wing edge; cross-veins in forewing: R1-Rs: 3; Rs-Ma: 0–1; Rs-Ma1: 1–2. Basitarsus of hind leg narrow (Fig. <xref ref-type="fig" rid="F7">38</xref>): length 0.30, width/length = 0.24; medial bladder absent; two rows of setae on retrolateral face, one row on anterolateral face, three rows on ventrobasal face (Fig. <xref ref-type="fig" rid="F7">38</xref>). Terminalia (Figs <xref ref-type="fig" rid="F7">39–42</xref>) with the general shape present in the genus, the most striking conditions are listed here, <abbrev xmlns:xlink="http://www.w3.org/1999/xlink" xlink:title="caudal process of the 10L" id="ABBRID0ETBCI" xlink:type="simple">10Lp1</abbrev> with both tips subequal and well sclerotized (Fig. <xref ref-type="fig" rid="F7">40</xref>), <abbrev xmlns:xlink="http://www.w3.org/1999/xlink" xlink:title="caudal process of the 10R" id="ABBRID0E2BCI" xlink:type="simple">10Rp1</abbrev> as Fig. <xref ref-type="fig" rid="F7">41</xref>; <abbrev xmlns:xlink="http://www.w3.org/1999/xlink" xlink:title="anterior process of the 10R" id="ABBRID0EDCCI" xlink:type="simple">10Rp2</abbrev> and <abbrev xmlns:xlink="http://www.w3.org/1999/xlink" xlink:title="epiproct" id="ABBRID0EHCCI" xlink:type="simple">Ep</abbrev> less conspicuous regarding other species of <italic><tp:taxon-name><tp:taxon-name-part taxon-name-part-type="genus" reg="Pararhagadochir">Pararhagadochir</tp:taxon-name-part></tp:taxon-name></italic> (Fig. <xref ref-type="fig" rid="F7">39</xref>). <abbrev xmlns:xlink="http://www.w3.org/1999/xlink" xlink:title="left paraproct" id="ABBRID0EWCCI" xlink:type="simple">Lpp</abbrev> with a prominent inner lobe without microtrichia, <abbrev xmlns:xlink="http://www.w3.org/1999/xlink" xlink:title="process of H" id="ABBRID0E1CCI" xlink:type="simple">Hp</abbrev> with keels (Fig. <xref ref-type="fig" rid="F7">42</xref>). <abbrev xmlns:xlink="http://www.w3.org/1999/xlink" xlink:title="caudal left cercus" id="ABBRID0ECDCI" xlink:type="simple">LC2</abbrev> as longer as <abbrev xmlns:xlink="http://www.w3.org/1999/xlink" xlink:title="basal left cercus" id="ABBRID0EGDCI" xlink:type="simple">LC1</abbrev>, longitudinal ratio of <abbrev xmlns:xlink="http://www.w3.org/1999/xlink" xlink:title="basal left cercus" id="ABBRID0EKDCI" xlink:type="simple">LC1</abbrev>/<abbrev xmlns:xlink="http://www.w3.org/1999/xlink" xlink:title="caudal left cercus" id="ABBRID0EODCI" xlink:type="simple">LC2</abbrev> = 1.03, <abbrev xmlns:xlink="http://www.w3.org/1999/xlink" xlink:title="distal process of LC1" id="ABBRID0ESDCI" xlink:type="simple">LC1dp</abbrev> quadrangular with setae; <abbrev xmlns:xlink="http://www.w3.org/1999/xlink" xlink:title="distal process of LC1" id="ABBRID0EWDCI" xlink:type="simple">LC1dp</abbrev>/LC1width = 1.70, <abbrev xmlns:xlink="http://www.w3.org/1999/xlink" xlink:title="distal process of LC1" id="ABBRID0E1DCI" xlink:type="simple">LC1dp</abbrev> almost 2 × longer than the width of <abbrev xmlns:xlink="http://www.w3.org/1999/xlink" xlink:title="basal left cercus" id="ABBRID0E5DCI" xlink:type="simple">LC1</abbrev>. <bold>Female.</bold> Unknown.</p><fig id="F7" position="float" orientation="portrait"><object-id xmlns:xlink="http://www.w3.org/1999/xlink" content-type="doi" xlink:type="simple">10.3897/zookeys.1088.72910.figures36-42</object-id><object-id xmlns:xlink="http://www.w3.org/1999/xlink" content-type="arpha" xlink:type="simple">C3C5853D-8011-5AF1-B7C7-3D8E49225A09</object-id><label>Figures 36–42.</label><caption><p><italic><tp:taxon-name><tp:taxon-name-part taxon-name-part-type="genus" reg="Parahagadochir">Parahagadochir</tp:taxon-name-part><tp:taxon-name-part taxon-name-part-type="species" reg="para">para</tp:taxon-name-part></tp:taxon-name></italic> Szumik, Pereyra &amp; Juárez, sp. nov. <bold>36</bold> head, dorsal view <bold>37</bold><abbrev xmlns:xlink="http://www.w3.org/1999/xlink" xlink:title="submentum" id="ABBRID0E2ECI" xlink:type="simple">Sm</abbrev><bold>38</bold> basitarsus of hind right leg <bold>39</bold> terminalia, dorsal view <bold>40</bold><abbrev xmlns:xlink="http://www.w3.org/1999/xlink" xlink:title="caudal process of the 10L" id="ABBRID0EFFCI" xlink:type="simple">10Lp1</abbrev>, outer lateral view <bold>41</bold><abbrev xmlns:xlink="http://www.w3.org/1999/xlink" xlink:title="caudal process of the 10R" id="ABBRID0ELFCI" xlink:type="simple">10Rp1</abbrev>, outer lateral view <bold>42</bold> terminalia, ventral view.</p></caption><graphic xmlns:xlink="http://www.w3.org/1999/xlink" xlink:href="zookeys-1088-129-g007.jpg" position="float" orientation="portrait" xlink:type="simple" id="oo_657210.jpg"><uri content-type="original_file" xlink:type="simple">https://binary.pensoft.net/fig/657210</uri></graphic></fig></tp:treatment-sec><tp:treatment-sec sec-type="etymology" id="SECID0EWFCI"><title>Etymology.</title><p>The specific name refers to the Brazilian state of Pará where is placed the type locality.</p></tp:treatment-sec></tp:taxon-treatment>
