# Supplementary material for: ﻿Embioptera (Insecta) from Brazil: New species and a taxonomic update
Source: Zookeys. 2022 Mar 10;1088:129–71. doi: 10.3897/zookeys.1088.72910 (PMC8930931; doi:10.3897/zookeys.1088.72910)
Supplement: XML Treatment for Chromatoclothoda [file zookeys.1088.72910-treatment13.xml]

<!DOCTYPE tp:taxon-treatment
  PUBLIC "-//TaxonX//DTD Taxonomic Treatment Publishing DTD v0 20100105//EN" "tax-treatment-NSO.dtd">
<tp:taxon-treatment xmlns:tp="http://www.plazi.org/taxpub"><tp:treatment-meta><kwd-group><label>Taxon classification</label><kwd>
                <named-content content-type="kingdom">Animalia</named-content>
              </kwd><kwd>
                <named-content content-type="order">Embioptera</named-content>
              </kwd><kwd>
                <named-content content-type="family">Clothodidae</named-content>
              </kwd></kwd-group><mixed-citation publication-type="journal"><person-group><name><surname>Szumik</surname><given-names>Claudia</given-names></name><name><surname>Pereyra</surname><given-names>Verónica</given-names></name><name><surname>Szumik</surname><given-names>Victoria E. Goloboff</given-names></name><name><surname>Costa-Pinto</surname><given-names>Paula Jéssica</given-names></name><name><surname>Juárez</surname><given-names>María Laura</given-names></name></person-group><article-title>﻿<tp:taxon-name><tp:taxon-name-part taxon-name-part-type="order">Embioptera</tp:taxon-name-part></tp:taxon-name> (<tp:taxon-name><tp:taxon-name-part taxon-name-part-type="class">Insecta</tp:taxon-name-part></tp:taxon-name>) from Brazil: New species and a taxonomic update</article-title><source>Zookeys</source><day>10</day><month>03</month><year>2022</year><volume>1088</volume><fpage>129</fpage><lpage>171</lpage><pub-id pub-id-type="doi">10.3897/zookeys.1088.72910</pub-id></mixed-citation></tp:treatment-meta><tp:nomenclature><label>﻿Genus</label><tp:taxon-name>
              <object-id xmlns:xlink="http://www.w3.org/1999/xlink" content-type="arpha" xlink:type="simple">E0C51E01-4266-52F7-A825-5DE385B7CCBD</object-id>
              <tp:taxon-name-part taxon-name-part-type="genus" reg="Chromatoclothoda">Chromatoclothoda</tp:taxon-name-part>
            </tp:taxon-name><tp:taxon-authority>Ross, 1987</tp:taxon-authority><tp:nomenclature-citation-list><tp:nomenclature-citation><tp:taxon-name>
                  <tp:taxon-name-part taxon-name-part-type="genus" reg="Chromatoclothoda">Chromatoclothoda</tp:taxon-name-part>
                </tp:taxon-name><comment>Ross, 1987: 26, type species <tp:taxon-name><tp:taxon-name-part taxon-name-part-type="genus" reg="Chromatoclothoda">Chromatoclothoda</tp:taxon-name-part><tp:taxon-name-part taxon-name-part-type="species" reg="elegantula">elegantula</tp:taxon-name-part></tp:taxon-name> Ross by original designation; <xref ref-type="bibr" rid="B52">Szumik et al. 2008</xref>: 997, cladogram; <xref ref-type="bibr" rid="B23">Miller 2009</xref>: 12, catalog; <xref ref-type="bibr" rid="B54">Szumik et al. 2019</xref>: 9, tympanal hearing, silk ejectors, leg chaetotaxy, phylogeny.</comment></tp:nomenclature-citation></tp:nomenclature-citation-list></tp:nomenclature><tp:treatment-sec sec-type="diagnosis" id="SECID0EILCI"><title>Diagnosis.</title><p><italic><tp:taxon-name><tp:taxon-name-part taxon-name-part-type="genus" reg="Chromatoclothoda">Chromatoclothoda</tp:taxon-name-part></tp:taxon-name></italic> can be distinguished from the other three genera of <tp:taxon-name><tp:taxon-name-part taxon-name-part-type="family">Clothodidae</tp:taxon-name-part></tp:taxon-name> by having the male left paraproct well developed as a plate (Fig. <xref ref-type="fig" rid="F8">47</xref>), instead having both paraprocts (left and right) subequal (e.g., <xref ref-type="bibr" rid="B38">Ross 1987</xref>: fig. 4).</p></tp:treatment-sec><tp:treatment-sec sec-type="distribution" id="SECID0ECMCI"><title>Composition and distribution.</title><p><italic><tp:taxon-name><tp:taxon-name-part taxon-name-part-type="genus" reg="Chromatoclothoda">Chromatoclothoda</tp:taxon-name-part></tp:taxon-name></italic> is a South American genus which contains five species exclusively distributed at the Amazon basin (including the new species described below): one Peruvian species, <italic><tp:taxon-name><tp:taxon-name-part taxon-name-part-type="genus" reg="Chromatoclothoda">Chromatoclothoda</tp:taxon-name-part><tp:taxon-name-part taxon-name-part-type="species" reg="aurata">aurata</tp:taxon-name-part></tp:taxon-name></italic> Ross, 1987; <italic><tp:taxon-name><tp:taxon-name-part taxon-name-part-type="genus" reg="Chromatoclothoda">C.</tp:taxon-name-part><tp:taxon-name-part taxon-name-part-type="species" reg="albicauda">albicauda</tp:taxon-name-part></tp:taxon-name></italic> Ross, 1987 from Colombia and Ecuador; <italic><tp:taxon-name><tp:taxon-name-part taxon-name-part-type="genus" reg="Chromatoclothoda">C.</tp:taxon-name-part><tp:taxon-name-part taxon-name-part-type="species" reg="neblina">neblina</tp:taxon-name-part></tp:taxon-name></italic> Szumik, 2001 from Venezuela and two Brazilian species, <italic><tp:taxon-name><tp:taxon-name-part taxon-name-part-type="genus" reg="Chromatoclothoda">C.</tp:taxon-name-part><tp:taxon-name-part taxon-name-part-type="species" reg="elegantula">elegantula</tp:taxon-name-part></tp:taxon-name></italic> Ross, 1987 and the new species. For <italic><tp:taxon-name><tp:taxon-name-part taxon-name-part-type="genus" reg="Chromatoclothoda">C.</tp:taxon-name-part><tp:taxon-name-part taxon-name-part-type="species" reg="elegantula">elegantula</tp:taxon-name-part></tp:taxon-name></italic> new records are added (see Catalog). The Peruvian species, <italic><tp:taxon-name><tp:taxon-name-part taxon-name-part-type="genus" reg="Chromatoclothoda">C.</tp:taxon-name-part><tp:taxon-name-part taxon-name-part-type="species" reg="nana">nana</tp:taxon-name-part></tp:taxon-name></italic> Ross, 1987 and <italic><tp:taxon-name><tp:taxon-name-part taxon-name-part-type="genus" reg="Chromatoclothoda">C.</tp:taxon-name-part><tp:taxon-name-part taxon-name-part-type="species" reg="nigricauda">nigricauda</tp:taxon-name-part></tp:taxon-name></italic> Ross, 1987, were recently transferred to the genus <italic><tp:taxon-name><tp:taxon-name-part taxon-name-part-type="genus" reg="Nonaia">Nonaia</tp:taxon-name-part></tp:taxon-name></italic> (<xref ref-type="bibr" rid="B4">Cui et al. 2020</xref>).</p></tp:treatment-sec><tp:treatment-sec sec-type="distribution" id="SECID0EHPCI"><title>Distribution.</title><p>South America.</p></tp:treatment-sec><tp:treatment-sec sec-type="Relationships" id="SECID0EMPCI"><title>Relationships.</title><p><italic><tp:taxon-name><tp:taxon-name-part taxon-name-part-type="genus" reg="Chromatoclothoda">Chromatoclothoda</tp:taxon-name-part></tp:taxon-name></italic> resulted monophyletic in two phylogenetic analyses of the Order (<xref ref-type="bibr" rid="B52">Szumik et al. 2008</xref>, <xref ref-type="bibr" rid="B54">2019</xref>); the species of <italic><tp:taxon-name><tp:taxon-name-part taxon-name-part-type="genus" reg="Chromatoclothoda">Chromatoclothoda</tp:taxon-name-part></tp:taxon-name></italic> share the following synapomorphies, all of which are male conditions: Md with one molar tooth; ecdysial suture inconspicuous; medial bladder size less than 40% of the width of the basitarsus; anterolateral face of hind basitarsus with one or two rows of setae; auditory organ of fore femur curved, as a slender band, elongated along the femoral axis. <italic><tp:taxon-name><tp:taxon-name-part taxon-name-part-type="genus" reg="Chromatoclothoda">Chromatoclothoda</tp:taxon-name-part></tp:taxon-name></italic> and <italic><tp:taxon-name><tp:taxon-name-part taxon-name-part-type="genus" reg="Clothoda">Clothoda</tp:taxon-name-part></tp:taxon-name></italic> are sister groups (<xref ref-type="bibr" rid="B52">Szumik et al. 2008</xref>, <xref ref-type="bibr" rid="B54">2019</xref>) and are supported by sharing some “absences”, for example, the <abbrev xmlns:xlink="http://www.w3.org/1999/xlink" xlink:title="caudal process of the 10L" id="ABBRID0E5QCI" xlink:type="simple">10Lp1</abbrev> is not developed and the <abbrev xmlns:xlink="http://www.w3.org/1999/xlink" xlink:title="caudal process of the 10R" id="ABBRID0ECRCI" xlink:type="simple">10Rp1</abbrev> is almost inconspicuous.</p></tp:treatment-sec><tp:treatment-sec><!--Section generated to contain objects referenced in tp:taxon-treatment.--><fig id="F8" position="float" orientation="portrait"><object-id xmlns:xlink="http://www.w3.org/1999/xlink" content-type="doi" xlink:type="simple">10.3897/zookeys.1088.72910.figures43-47</object-id><object-id xmlns:xlink="http://www.w3.org/1999/xlink" content-type="arpha" xlink:type="simple">0C7B896E-E68A-5DFE-BB8B-90EB1BCFC292</object-id><label>Figures 43–47.</label><caption><p><italic><tp:taxon-name><tp:taxon-name-part taxon-name-part-type="genus" reg="Chromatoclothoda">Chromatoclothoda</tp:taxon-name-part><tp:taxon-name-part taxon-name-part-type="species" reg="langa">langa</tp:taxon-name-part></tp:taxon-name></italic> Szumik, Pereyra &amp; Juárez, sp. nov. <bold>43</bold><abbrev xmlns:xlink="http://www.w3.org/1999/xlink" xlink:title="submentum" id="ABBRID0EP1CI" xlink:type="simple">Sm</abbrev><bold>44</bold> right forewing <bold>45</bold> basitarsus of hind right leg <bold>46</bold> terminalia, dorsal view <bold>47</bold> terminalia, ventral view.</p></caption><graphic xmlns:xlink="http://www.w3.org/1999/xlink" xlink:href="zookeys-1088-129-g008.jpg" position="float" orientation="portrait" xlink:type="simple" id="oo_657211.jpg"><uri content-type="original_file" xlink:type="simple">https://binary.pensoft.net/fig/657211</uri></graphic></fig></tp:treatment-sec><ref-list><ref id="B52"><mixed-citation xmlns:xlink="http://www.w3.org/1999/xlink" xlink:type="simple"><person-group><name name-style="western"><surname>Szumik</surname><given-names>C</given-names></name><name name-style="western"><surname>Edgerly</surname><given-names>J</given-names></name><name name-style="western"><surname>Hayashi</surname><given-names>C</given-names></name></person-group> (<year>2008</year>) <article-title>Phylogeny of Embiopterans (<tp:taxon-name><tp:taxon-name-part taxon-name-part-type="class">Insecta</tp:taxon-name-part></tp:taxon-name>).</article-title><source>Cladistics</source><volume>24</volume>: <fpage>993</fpage>–<lpage>1005</lpage>. <ext-link xlink:href="10.1111/j.1096-0031.2008.00228.x" ext-link-type="doi" xlink:type="simple">https://doi.org/10.1111/j.1096-0031.2008.00228.x</ext-link></mixed-citation></ref><ref id="B23"><mixed-citation xmlns:xlink="http://www.w3.org/1999/xlink" xlink:type="simple"><person-group><name name-style="western"><surname>Miller</surname><given-names>KB</given-names></name></person-group> (<year>2009</year>) <article-title>Genus -and family-group names in the order <tp:taxon-name><tp:taxon-name-part taxon-name-part-type="order">Embioptera</tp:taxon-name-part></tp:taxon-name> (<tp:taxon-name><tp:taxon-name-part taxon-name-part-type="class">Insecta</tp:taxon-name-part></tp:taxon-name>).</article-title><source>Zootaxa</source><volume>2055</volume>: <fpage>1</fpage>–<lpage>34</lpage>. <ext-link xlink:href="10.11646/zootaxa.2055.1.1" ext-link-type="doi" xlink:type="simple">https://doi.org/10.11646/zootaxa.2055.1.1</ext-link></mixed-citation></ref><ref id="B54"><mixed-citation xmlns:xlink="http://www.w3.org/1999/xlink" xlink:type="simple"><person-group><name name-style="western"><surname>Szumik</surname><given-names>C</given-names></name><name name-style="western"><surname>Juárez</surname><given-names>ML</given-names></name><name name-style="western"><surname>Ramirez</surname><given-names>MJ</given-names></name><name name-style="western"><surname>Goloboff</surname><given-names>P</given-names></name><name name-style="western"><surname>Pereyra</surname><given-names>V</given-names></name></person-group> (<year>2019</year>) <article-title>Implications of the tympanal hearing organ and ultrastructure of chaetotaxy for the higher classification of <tp:taxon-name><tp:taxon-name-part taxon-name-part-type="order">Embioptera</tp:taxon-name-part></tp:taxon-name>.</article-title><source>Novitates</source><volume>3933</volume>: <fpage>1</fpage>–<lpage>31</lpage>. <ext-link xlink:href="10.1206/3933.1" ext-link-type="doi" xlink:type="simple">https://doi.org/10.1206/3933.1</ext-link></mixed-citation></ref><ref id="B38"><mixed-citation xmlns:xlink="http://www.w3.org/1999/xlink" xlink:type="simple"><person-group><name name-style="western"><surname>Ross</surname><given-names>ES</given-names></name></person-group> (<year>1987</year>) <article-title>Studies in the Insect Order <tp:taxon-name><tp:taxon-name-part taxon-name-part-type="order">Embiidina</tp:taxon-name-part></tp:taxon-name>: A revision of the family <tp:taxon-name><tp:taxon-name-part taxon-name-part-type="family">Clothodidae</tp:taxon-name-part></tp:taxon-name>.</article-title><source>Proceedings of the California Academy of Sciences</source><volume>45</volume>: <fpage>9</fpage>–<lpage>34</lpage>.</mixed-citation></ref><ref id="B4"><mixed-citation xmlns:xlink="http://www.w3.org/1999/xlink" xlink:type="simple"><person-group><name name-style="western"><surname>Cui</surname><given-names>Y</given-names></name><name name-style="western"><surname>Chen</surname><given-names>Z-T</given-names></name><name name-style="western"><surname>Engel</surname><given-names>MS</given-names></name></person-group> (<year>2020</year>) New species of webspinners (<tp:taxon-name><tp:taxon-name-part taxon-name-part-type="class">Insecta</tp:taxon-name-part></tp:taxon-name>: <tp:taxon-name><tp:taxon-name-part taxon-name-part-type="order">Embiodea</tp:taxon-name-part></tp:taxon-name>) from mid-Cretaceous amber of northern Myanmar. Cretaceous Research 113: e104457. <ext-link xlink:href="10.1016/j.cretres.2020.104457" ext-link-type="doi" xlink:type="simple">https://doi.org/10.1016/j.cretres.2020.104457</ext-link></mixed-citation></ref></ref-list></tp:taxon-treatment>
