# Supplementary material for: ﻿Embioptera (Insecta) from Brazil: New species and a taxonomic update
Source: Zookeys. 2022 Mar 10;1088:129–71. doi: 10.3897/zookeys.1088.72910 (PMC8930931; doi:10.3897/zookeys.1088.72910)
Supplement: XML Treatment for Chromatoclothoda langa [file zookeys.1088.72910-treatment14.xml]

<!DOCTYPE tp:taxon-treatment
  PUBLIC "-//TaxonX//DTD Taxonomic Treatment Publishing DTD v0 20100105//EN" "tax-treatment-NSO.dtd">
<tp:taxon-treatment xmlns:tp="http://www.plazi.org/taxpub"><tp:treatment-meta><kwd-group><label>Taxon classification</label><kwd>
                <named-content content-type="kingdom">Animalia</named-content>
              </kwd><kwd>
                <named-content content-type="order">Embioptera</named-content>
              </kwd><kwd>
                <named-content content-type="family">Clothodidae</named-content>
              </kwd></kwd-group><mixed-citation publication-type="journal"><person-group><name><surname>Szumik</surname><given-names>Claudia</given-names></name><name><surname>Pereyra</surname><given-names>Verónica</given-names></name><name><surname>Szumik</surname><given-names>Victoria E. Goloboff</given-names></name><name><surname>Costa-Pinto</surname><given-names>Paula Jéssica</given-names></name><name><surname>Juárez</surname><given-names>María Laura</given-names></name></person-group><article-title>﻿<tp:taxon-name><tp:taxon-name-part taxon-name-part-type="order">Embioptera</tp:taxon-name-part></tp:taxon-name> (<tp:taxon-name><tp:taxon-name-part taxon-name-part-type="class">Insecta</tp:taxon-name-part></tp:taxon-name>) from Brazil: New species and a taxonomic update</article-title><source>Zookeys</source><day>10</day><month>03</month><year>2022</year><volume>1088</volume><fpage>129</fpage><lpage>171</lpage><pub-id pub-id-type="doi">10.3897/zookeys.1088.72910</pub-id></mixed-citation></tp:treatment-meta><tp:nomenclature><label>﻿</label><tp:taxon-name>
              <object-id xmlns:xlink="http://www.w3.org/1999/xlink" content-type="arpha" xlink:type="simple">F5875A9D-99E5-588C-8D17-18AB868CFF1F</object-id>
              <tp:taxon-name-part taxon-name-part-type="genus" reg="Chromatoclothoda">Chromatoclothoda</tp:taxon-name-part>
              <tp:taxon-name-part taxon-name-part-type="species" reg="langa">langa</tp:taxon-name-part>
              <object-id xmlns:xlink="http://www.w3.org/1999/xlink" content-type="zoobank" xlink:type="simple">http://zoobank.org/F16BA508-B340-438A-875B-BE3A7572E998</object-id>
            </tp:taxon-name><tp:taxon-authority>Szumik, Pereyra &amp; Juárez</tp:taxon-authority><tp:taxon-status xmlns:xlink="http://www.w3.org/1999/xlink" xlink:type="simple">sp. nov.</tp:taxon-status><xref ref-type="fig" rid="F8">Figs 43–47</xref></tp:nomenclature><tp:treatment-sec sec-type="type material" id="SECID0EUSCI"><title>Type material.</title><p><bold><italic>Holotype</italic></bold>: male, Brazil: Pará, Oriximiná, Rio Trombetas-Alcoa. Min., 13-X-2000, J.A. Rafael leg., <named-content xmlns:xlink="http://www.w3.org/1999/xlink" content-type="dwc:institutional_code" xlink:type="simple">INPA</named-content>.</p></tp:treatment-sec><tp:treatment-sec sec-type="diagnosis" id="SECID0EETCI"><title>Diagnosis.</title><p><italic><tp:taxon-name><tp:taxon-name-part taxon-name-part-type="genus" reg="Chromatoclothoda">Chromatoclothoda</tp:taxon-name-part><tp:taxon-name-part taxon-name-part-type="species" reg="langa">langa</tp:taxon-name-part></tp:taxon-name></italic> sp. nov. is close to <italic><tp:taxon-name><tp:taxon-name-part taxon-name-part-type="genus" reg="Chromatoclothoda">C.</tp:taxon-name-part><tp:taxon-name-part taxon-name-part-type="species" reg="elegantula">elegantula</tp:taxon-name-part></tp:taxon-name></italic> Ross, 1987 described from specimens from Reserva Ducke, but the new species can be distinguished by several conditions: <abbrev xmlns:xlink="http://www.w3.org/1999/xlink" xlink:title="submentum" id="ABBRID0EAUCI" xlink:type="simple">Sm</abbrev> uniformly depressed instead of two oval strongly depressed areas as in <italic><tp:taxon-name><tp:taxon-name-part taxon-name-part-type="genus" reg="Chromatoclothoda">C.</tp:taxon-name-part><tp:taxon-name-part taxon-name-part-type="species" reg="elegantula">elegantula</tp:taxon-name-part></tp:taxon-name></italic>; <abbrev xmlns:xlink="http://www.w3.org/1999/xlink" xlink:title="process of H" id="ABBRID0EPUCI" xlink:type="simple">Hp</abbrev> uniformly pigmented and starting at the right side of H instead of depigmented and starting at the center of H; <abbrev xmlns:xlink="http://www.w3.org/1999/xlink" xlink:title="caudal process of the 10R" id="ABBRID0ETUCI" xlink:type="simple">10Rp1</abbrev> conspicuous, triangular instead of almost blunt as in <italic><tp:taxon-name><tp:taxon-name-part taxon-name-part-type="genus" reg="Chromatoclothoda">C.</tp:taxon-name-part><tp:taxon-name-part taxon-name-part-type="species" reg="elegantula">elegantula</tp:taxon-name-part></tp:taxon-name></italic>; <abbrev xmlns:xlink="http://www.w3.org/1999/xlink" xlink:title="epiproct" id="ABBRID0ECVCI" xlink:type="simple">Ep</abbrev> broad and well sclerotized instead of <abbrev xmlns:xlink="http://www.w3.org/1999/xlink" xlink:title="epiproct" id="ABBRID0EGVCI" xlink:type="simple">Ep</abbrev> very slender as in <italic><tp:taxon-name><tp:taxon-name-part taxon-name-part-type="genus" reg="Chromatoclothoda">C.</tp:taxon-name-part><tp:taxon-name-part taxon-name-part-type="species" reg="elegantula">elegantula</tp:taxon-name-part></tp:taxon-name></italic>; <abbrev xmlns:xlink="http://www.w3.org/1999/xlink" xlink:title="caudal left cercus" id="ABBRID0EVVCI" xlink:type="simple">LC2</abbrev> longer than <abbrev xmlns:xlink="http://www.w3.org/1999/xlink" xlink:title="basal left cercus" id="ABBRID0EZVCI" xlink:type="simple">LC1</abbrev> instead of shorter than <abbrev xmlns:xlink="http://www.w3.org/1999/xlink" xlink:title="basal left cercus" id="ABBRID0E4VCI" xlink:type="simple">LC1</abbrev> as in <italic><tp:taxon-name><tp:taxon-name-part taxon-name-part-type="genus" reg="Chromatoclothoda">C.</tp:taxon-name-part><tp:taxon-name-part taxon-name-part-type="species" reg="elegantula">elegantula</tp:taxon-name-part></tp:taxon-name></italic>.</p></tp:treatment-sec><tp:treatment-sec sec-type="description" id="SECID0EMWCI"><title>Description.</title><p><bold>Male</bold> (holotype). Head dark brown, thorax brownish yellow, antenna, legs, and abdomen brown, except for the apical antennomeres and <abbrev xmlns:xlink="http://www.w3.org/1999/xlink" xlink:title="caudal left cercus" id="ABBRID0EUWCI" xlink:type="simple">LC2</abbrev> which are white. Total length 12.22. Head width/length = 0.82, postocular suture well developed; OR = 0.62; Md with 3–2 incisor teeth and 3–2 molar teeth; <abbrev xmlns:xlink="http://www.w3.org/1999/xlink" xlink:title="mentum" id="ABBRID0EYWCI" xlink:type="simple">Mm</abbrev> inconspicuous, <abbrev xmlns:xlink="http://www.w3.org/1999/xlink" xlink:title="submentum" id="ABBRID0E3WCI" xlink:type="simple">Sm</abbrev> strongly depressed, base broad, wider than anterior margin, anterior margin concave (Fig. <xref ref-type="fig" rid="F8">43</xref>). Forewing length 9.12, hindwing length 8.58. Wing base union type A; wing venation: all longitudinal veins conspicuous; Ma1, Ma2, and Mp clearly not reaching wing edge, cross-veins in forewing: R1-Ma+Rs: 1; R1-Rs: 4–5; Rs-Ma: 0–1; Rs-Ma1: 1–2; Ma1-Ma2: 0–1; Ma+Rs-Mp: 0–1; Ma-Mp: 1; Mp-Cua: 1–2 (Fig. <xref ref-type="fig" rid="F8">44</xref>). Basitarsus of hind leg broad (Fig. <xref ref-type="fig" rid="F8">45</xref>): length 0.43, width/length = 0.30; medial bladder diameter/ basitarsus width = 0.31; two rows of setae on retrolateral face, two rows on anterolateral face, four or five rows on ventrobasal face (Fig. <xref ref-type="fig" rid="F8">45</xref>). Terminalia (Figs <xref ref-type="fig" rid="F8">46</xref>, <xref ref-type="fig" rid="F8">47</xref>) inner apical angle of <abbrev xmlns:xlink="http://www.w3.org/1999/xlink" xlink:title="tenth left hemitergite" id="ABBRID0EYXCI" xlink:type="simple">10L</abbrev> with 10Lp inconspicuous, <abbrev xmlns:xlink="http://www.w3.org/1999/xlink" xlink:title="caudal process of the 10R" id="ABBRID0E3XCI" xlink:type="simple">10Rp1</abbrev> triangular and acute (Fig. <xref ref-type="fig" rid="F8">46</xref>). Membranous area between <abbrev xmlns:xlink="http://www.w3.org/1999/xlink" xlink:title="tenth right hemitergite" id="ABBRID0EEYCI" xlink:type="simple">10R</abbrev> and <abbrev xmlns:xlink="http://www.w3.org/1999/xlink" xlink:title="tenth left hemitergite" id="ABBRID0EIYCI" xlink:type="simple">10L</abbrev> narrow, <abbrev xmlns:xlink="http://www.w3.org/1999/xlink" xlink:title="epiproct" id="ABBRID0EMYCI" xlink:type="simple">Ep</abbrev> conspicuous. <abbrev xmlns:xlink="http://www.w3.org/1999/xlink" xlink:title="process of H" id="ABBRID0EQYCI" xlink:type="simple">Hp</abbrev> not centered, starts in the right side of H (Fig. <xref ref-type="fig" rid="F8">47</xref>). <abbrev xmlns:xlink="http://www.w3.org/1999/xlink" xlink:title="left paraproct" id="ABBRID0EYYCI" xlink:type="simple">Lpp</abbrev> is a well sclerotized plate, almost the same size as <abbrev xmlns:xlink="http://www.w3.org/1999/xlink" xlink:title="process of H" id="ABBRID0E3YCI" xlink:type="simple">Hp</abbrev>; <abbrev xmlns:xlink="http://www.w3.org/1999/xlink" xlink:title="right paraproct" id="ABBRID0EAZCI" xlink:type="simple">Rpp</abbrev> reduced as narrow well sclerotized band (Fig. <xref ref-type="fig" rid="F8">47</xref>). <abbrev xmlns:xlink="http://www.w3.org/1999/xlink" xlink:title="caudal left cercus" id="ABBRID0EIZCI" xlink:type="simple">LC2</abbrev> slightly longer than <abbrev xmlns:xlink="http://www.w3.org/1999/xlink" xlink:title="basal left cercus" id="ABBRID0EMZCI" xlink:type="simple">LC1</abbrev>, longitudinal ratio of <abbrev xmlns:xlink="http://www.w3.org/1999/xlink" xlink:title="basal left cercus" id="ABBRID0EQZCI" xlink:type="simple">LC1</abbrev>/<abbrev xmlns:xlink="http://www.w3.org/1999/xlink" xlink:title="caudal left cercus" id="ABBRID0EUZCI" xlink:type="simple">LC2</abbrev> = 0.85. <bold>Female.</bold> Unknown.</p><fig id="F8" position="float" orientation="portrait"><object-id xmlns:xlink="http://www.w3.org/1999/xlink" content-type="doi" xlink:type="simple">10.3897/zookeys.1088.72910.figures43-47</object-id><object-id xmlns:xlink="http://www.w3.org/1999/xlink" content-type="arpha" xlink:type="simple">0C7B896E-E68A-5DFE-BB8B-90EB1BCFC292</object-id><label>Figures 43–47.</label><caption><p><italic><tp:taxon-name><tp:taxon-name-part taxon-name-part-type="genus" reg="Chromatoclothoda">Chromatoclothoda</tp:taxon-name-part><tp:taxon-name-part taxon-name-part-type="species" reg="langa">langa</tp:taxon-name-part></tp:taxon-name></italic> Szumik, Pereyra &amp; Juárez, sp. nov. <bold>43</bold><abbrev xmlns:xlink="http://www.w3.org/1999/xlink" xlink:title="submentum" id="ABBRID0EP1CI" xlink:type="simple">Sm</abbrev><bold>44</bold> right forewing <bold>45</bold> basitarsus of hind right leg <bold>46</bold> terminalia, dorsal view <bold>47</bold> terminalia, ventral view.</p></caption><graphic xmlns:xlink="http://www.w3.org/1999/xlink" xlink:href="zookeys-1088-129-g008.jpg" position="float" orientation="portrait" xlink:type="simple" id="oo_657211.jpg"><uri content-type="original_file" xlink:type="simple">https://binary.pensoft.net/fig/657211</uri></graphic></fig></tp:treatment-sec><tp:treatment-sec sec-type="etymology" id="SECID0EA2CI"><title>Etymology.</title><p>This species is dedicated to Langa, a childhood friend of Lucia and Victoria (Claudia’s daughters).</p></tp:treatment-sec></tp:taxon-treatment>
